# Supplementary material for: Model-based QTL detection is sensitive to slight modifications in model formulation
Source: PLoS One. 2019 Oct 3;14(10):e0222764. doi: 10.1371/journal.pone.0222764 (PMC6776317; doi:10.1371/journal.pone.0222764)
Supplement: S1 Data — (CSV) [file pone.0222764.s002.csv]

genotype	fruit_number	start_degree-day	start_FruitDryMass	degree-day	FruitDryMass
C199	2	656	1.74	656	1.74
C199	2	656	1.74	745	1.81
C199	2	656	1.74	838	1.81
C199	2	656	1.74	935	2.05
C199	2	656	1.74	1041	2.11
C199	2	656	1.74	1174	2.38
C199	2	656	1.74	1335	2.51
C199	2	656	1.74	1495	2.79
C199	2	656	1.74	1606	3.36
C199	2	656	1.74	1736	4.63
C199	2	656	1.74	1872	6.6
C199	2	656	1.74	2016	9.54
C199	2	656	1.74	2160	12.6
C199	2	656	1.74	2279	16.6
C199	2	656	1.74	2427	18
C199	2	656	1.74	2507	18.5
C199	3	656	1.81	656	1.81
C199	3	656	1.81	745	1.85
C199	3	656	1.81	838	1.94
C199	3	656	1.81	935	2.13
C199	3	656	1.81	1041	2.13
C199	3	656	1.81	1174	2.37
C199	3	656	1.81	1335	2.73
C199	3	656	1.81	1495	2.99
C199	3	656	1.81	1606	3.65
C199	3	656	1.81	1736	5.36
C199	3	656	1.81	1872	7.06
C199	3	656	1.81	2016	10.8
C199	3	656	1.81	2160	14.7
C199	3	656	1.81	2279	18.7
C199	3	656	1.81	2427	20.3
C199	3	656	1.81	2507	20.8
C200	1	625	2.59	625	2.59
C200	1	625	2.59	714	2.65
C200	1	625	2.59	807	2.65
C200	1	625	2.59	904	2.81
C200	1	625	2.59	1010	3.02
C200	1	625	2.59	1143	3.42
C200	1	625	2.59	1304	3.8
C200	1	625	2.59	1464	4.67
C200	1	625	2.59	1575	6.98
C200	1	625	2.59	1705	11.8
C200	1	625	2.59	1841	13.8
C200	1	625	2.59	1921	14.3
C200	2	625	2.14	625	2.14
C200	2	625	2.14	714	2.15
C200	2	625	2.14	807	2.18
C200	2	625	2.14	904	2.36
C200	2	625	2.14	1010	2.54
C200	2	625	2.14	1143	3.09
C200	2	625	2.14	1304	3.56
C200	2	625	2.14	1464	4.38
C200	2	625	2.14	1575	6.46
C200	2	625	2.14	1705	10.4
C200	2	625	2.14	1841	12.4
C200	2	625	2.14	1921	12.9
C200	3	625	3.47	625	3.47
C200	3	625	3.47	714	3.61
C200	3	625	3.47	807	3.62
C200	3	625	3.47	904	3.85
C200	3	625	3.47	1010	4.22
C200	3	625	3.47	1143	4.76
C200	3	625	3.47	1304	5.17
C200	3	625	3.47	1464	6.75
C200	3	625	3.47	1575	9.68
C200	3	625	3.47	1705	16.2
C200	3	625	3.47	1841	21
C200	3	625	3.47	1921	21.5
C200	4	625	3.78	625	3.78
C200	4	625	3.78	714	3.79
C200	4	625	3.78	807	3.88
C200	4	625	3.78	904	4.28
C200	4	625	3.78	1010	4.61
C200	4	625	3.78	1143	5.32
C200	4	625	3.78	1304	5.81
C200	4	625	3.78	1464	8.14
C200	4	625	3.78	1575	12.1
C200	4	625	3.78	1705	17.1
C200	4	625	3.78	1785	17.6
C200	5	625	3.84	625	3.84
C200	5	625	3.84	714	3.98
C200	5	625	3.84	807	4.34
C200	5	625	3.84	904	4.65
C200	5	625	3.84	1010	4.82
C200	5	625	3.84	1143	6.01
C200	5	625	3.84	1304	7.23
C200	5	625	3.84	1464	10.8
C200	5	625	3.84	1575	14.6
C200	5	625	3.84	1705	18.1
C200	5	625	3.84	1785	18.6
C202	1	625	2.77	625	2.77
C202	1	625	2.77	714	2.96
C202	1	625	2.77	807	3.11
C202	1	625	2.77	904	3.55
C202	1	625	2.77	1010	3.98
C202	1	625	2.77	1143	4.16
C202	1	625	2.77	1304	4.57
C202	1	625	2.77	1464	5.14
C202	1	625	2.77	1575	5.95
C202	1	625	2.77	1705	6.3
C202	1	625	2.77	1841	7.46
C202	1	625	2.77	1985	8.59
C202	1	625	2.77	2129	9.78
C202	1	625	2.77	2248	10.5
C202	1	625	2.77	2396	12.5
C202	1	625	2.77	2527	14.4
C202	1	625	2.77	2654	16.4
C202	1	625	2.77	2771	18.5
C202	1	625	2.77	2851	20.6
C202	1	625	2.77	2956	23
C202	1	625	2.77	3027	24.8
C202	1	625	2.77	3107	25.3
C202	2	625	4.08	625	4.08
C202	2	625	4.08	714	4.35
C202	2	625	4.08	807	4.61
C202	2	625	4.08	904	5.17
C202	2	625	4.08	1010	5.33
C202	2	625	4.08	1143	6.19
C202	2	625	4.08	1304	6.56
C202	2	625	4.08	1464	7.27
C202	2	625	4.08	1575	7.9
C202	2	625	4.08	1705	8.81
C202	2	625	4.08	1841	10.2
C202	2	625	4.08	1985	11.8
C202	2	625	4.08	2129	13.4
C202	2	625	4.08	2248	15.3
C202	2	625	4.08	2396	18.5
C202	2	625	4.08	2527	20.2
C202	2	625	4.08	2654	22.6
C202	2	625	4.08	2771	25.9
C202	2	625	4.08	2851	27.7
C202	2	625	4.08	2956	30.4
C202	2	625	4.08	3027	32.9
C202	2	625	4.08	3107	33.4
C202	3	625	4.06	625	4.06
C202	3	625	4.06	714	4.23
C202	3	625	4.06	807	4.31
C202	3	625	4.06	904	4.85
C202	3	625	4.06	1010	5.32
C202	3	625	4.06	1143	5.51
C202	3	625	4.06	1304	5.95
C202	3	625	4.06	1464	5.66
C202	3	625	4.06	1575	7.42
C202	3	625	4.06	1705	8.33
C202	3	625	4.06	1841	9.37
C202	3	625	4.06	1985	10.7
C202	3	625	4.06	2129	12.6
C202	3	625	4.06	2248	13.8
C202	3	625	4.06	2396	15.9
C202	3	625	4.06	2527	18.3
C202	3	625	4.06	2654	20.7
C202	3	625	4.06	2771	23.5
C202	3	625	4.06	2851	25.7
C202	3	625	4.06	2956	27.9
C202	3	625	4.06	3027	30
C202	3	625	4.06	3107	30.5
C202	4	625	3.26	625	3.26
C202	4	625	3.26	714	3.38
C202	4	625	3.26	807	3.45
C202	4	625	3.26	904	3.89
C202	4	625	3.26	1010	4.05
C202	4	625	3.26	1143	4.86
C202	4	625	3.26	1304	4.91
C202	4	625	3.26	1464	5.39
C202	4	625	3.26	1575	5.91
C202	4	625	3.26	1705	6.7
C202	4	625	3.26	1841	7.71
C202	4	625	3.26	1985	8.69
C202	4	625	3.26	2129	9.84
C202	4	625	3.26	2248	11.1
C202	4	625	3.26	2396	12.9
C202	4	625	3.26	2527	14.4
C202	4	625	3.26	2654	16.5
C202	4	625	3.26	2771	19
C202	4	625	3.26	2851	20.6
C202	4	625	3.26	2956	22.8
C202	4	625	3.26	3027	23.7
C202	4	625	3.26	3107	24.2
C202	5	625	3.56	625	3.56
C202	5	625	3.56	714	4.09
C202	5	625	3.56	807	4.14
C202	5	625	3.56	904	4.21
C202	5	625	3.56	1010	4.54
C202	5	625	3.56	1143	5.14
C202	5	625	3.56	1304	5.5
C202	5	625	3.56	1464	6.19
C202	5	625	3.56	1575	7.14
C202	5	625	3.56	1705	8.2
C202	5	625	3.56	1841	8.93
C202	5	625	3.56	1985	10.1
C202	5	625	3.56	2129	11.8
C202	5	625	3.56	2248	13.6
C202	5	625	3.56	2396	15.3
C202	5	625	3.56	2527	17.9
C202	5	625	3.56	2654	20
C202	5	625	3.56	2771	23
C202	5	625	3.56	2851	24.8
C202	5	625	3.56	2956	26.9
C202	5	625	3.56	3027	28.5
C202	5	625	3.56	3107	29
C203	1	616	3.27	616	3.27
C203	1	616	3.27	705	3.55
C203	1	616	3.27	798	3.95
C203	1	616	3.27	895	4.39
C203	1	616	3.27	1001	5.07
C203	1	616	3.27	1134	6.08
C203	1	616	3.27	1295	7.2
C203	1	616	3.27	1455	9.61
C203	1	616	3.27	1566	13.7
C203	1	616	3.27	1696	20.8
C203	1	616	3.27	1832	29
C203	1	616	3.27	1976	32.6
C203	1	616	3.27	2056	33.1
C203	2	616	3.88	616	3.88
C203	2	616	3.88	705	4.38
C203	2	616	3.88	798	4.81
C203	2	616	3.88	895	5.58
C203	2	616	3.88	1001	6.11
C203	2	616	3.88	1134	7.39
C203	2	616	3.88	1295	8.54
C203	2	616	3.88	1455	13.1
C203	2	616	3.88	1566	19.3
C203	2	616	3.88	1696	29
C203	2	616	3.88	1832	30.3
C203	2	616	3.88	1976	31.2
C203	2	616	3.88	2056	31.7
C203	4	616	3.68	616	3.68
C203	4	616	3.68	705	5.03
C203	4	616	3.68	798	5.92
C203	4	616	3.68	895	6.75
C203	4	616	3.68	1001	7.9
C203	4	616	3.68	1134	8.98
C203	4	616	3.68	1295	10.2
C203	4	616	3.68	1455	13.5
C203	4	616	3.68	1566	18
C203	4	616	3.68	1696	26.8
C203	4	616	3.68	1832	31.2
C203	4	616	3.68	1976	33.8
C203	4	616	3.68	2056	34.3
C203	5	616	5.04	616	5.04
C203	5	616	5.04	705	5.81
C203	5	616	5.04	798	6.74
C203	5	616	5.04	895	7.56
C203	5	616	5.04	1001	8.71
C203	5	616	5.04	1134	10.8
C203	5	616	5.04	1295	12.4
C203	5	616	5.04	1455	16.1
C203	5	616	5.04	1566	22
C203	5	616	5.04	1696	34.6
C203	5	616	5.04	1832	38.3
C203	5	616	5.04	1976	41.9
C203	5	616	5.04	2056	42.4
C205	1	678	2.67	678	2.67
C205	1	678	2.67	771	2.82
C205	1	678	2.67	868	3.04
C205	1	678	2.67	974	3.29
C205	1	678	2.67	1107	3.69
C205	1	678	2.67	1268	3.85
C205	1	678	2.67	1428	4.45
C205	1	678	2.67	1539	5.06
C205	1	678	2.67	1669	6.27
C205	1	678	2.67	1805	8.07
C205	1	678	2.67	1949	10.1
C205	1	678	2.67	2093	12.4
C205	1	678	2.67	2212	16.6
C205	1	678	2.67	2360	20.9
C205	1	678	2.67	2491	24.7
C205	1	678	2.67	2571	25.2
C205	2	678	2.49	678	2.49
C205	2	678	2.49	771	2.64
C205	2	678	2.49	868	2.83
C205	2	678	2.49	974	3.3
C205	2	678	2.49	1107	3.44
C205	2	678	2.49	1268	3.59
C205	2	678	2.49	1428	4.12
C205	2	678	2.49	1539	4.68
C205	2	678	2.49	1669	5.53
C205	2	678	2.49	1805	7.2
C205	2	678	2.49	1949	8.95
C205	2	678	2.49	2093	11.6
C205	2	678	2.49	2212	14.7
C205	2	678	2.49	2360	19
C205	2	678	2.49	2491	22.4
C205	2	678	2.49	2571	22.9
C205	3	678	2.64	678	2.64
C205	3	678	2.64	771	3.02
C205	3	678	2.64	868	3.88
C205	3	678	2.64	974	3.46
C205	3	678	2.64	1107	4.11
C205	3	678	2.64	1268	3.96
C205	3	678	2.64	1428	5.16
C205	3	678	2.64	1539	5.47
C205	3	678	2.64	1669	6.55
C205	3	678	2.64	1805	8.19
C205	3	678	2.64	1949	10
C205	3	678	2.64	2093	12.9
C205	3	678	2.64	2212	16.8
C205	3	678	2.64	2360	21.8
C205	3	678	2.64	2491	26.4
C205	3	678	2.64	2571	26.9
C205	4	678	2.09	678	2.09
C205	4	678	2.09	771	2.61
C205	4	678	2.09	868	2.85
C205	4	678	2.09	974	3.06
C205	4	678	2.09	1107	3.29
C205	4	678	2.09	1268	3.65
C205	4	678	2.09	1428	4.12
C205	4	678	2.09	1539	4.88
C205	4	678	2.09	1669	5.61
C205	4	678	2.09	1805	7.1
C205	4	678	2.09	1949	9.08
C205	4	678	2.09	2093	11.8
C205	4	678	2.09	2212	14.9
C205	4	678	2.09	2360	19.5
C205	4	678	2.09	2491	22.9
C205	4	678	2.09	2571	23.4
C205	5	678	2.73	678	2.73
C205	5	678	2.73	771	2.86
C205	5	678	2.73	868	3.14
C205	5	678	2.73	974	3.35
C205	5	678	2.73	1107	3.65
C205	5	678	2.73	1268	3.84
C205	5	678	2.73	1428	4.51
C205	5	678	2.73	1539	5.04
C205	5	678	2.73	1669	6.02
C205	5	678	2.73	1805	7.84
C205	5	678	2.73	1949	9.37
C205	5	678	2.73	2093	12.6
C205	5	678	2.73	2212	16.1
C205	5	678	2.73	2360	21.5
C205	5	678	2.73	2491	25.5
C205	5	678	2.73	2571	26
C206	1	634	2.98	634	2.98
C206	1	634	2.98	723	3.35
C206	1	634	2.98	816	3.37
C206	1	634	2.98	913	4.18
C206	1	634	2.98	1019	4.22
C206	1	634	2.98	1152	4.9
C206	1	634	2.98	1313	5.47
C206	1	634	2.98	1473	7.11
C206	1	634	2.98	1584	10.3
C206	1	634	2.98	1714	16.5
C206	1	634	2.98	1850	21.4
C206	1	634	2.98	1994	31.4
C206	1	634	2.98	2074	31.9
C206	2	634	3.02	634	3.02
C206	2	634	3.02	723	3.25
C206	2	634	3.02	816	3.38
C206	2	634	3.02	913	3.78
C206	2	634	3.02	1019	4.23
C206	2	634	3.02	1152	5.35
C206	2	634	3.02	1313	6.13
C206	2	634	3.02	1473	7.83
C206	2	634	3.02	1584	11.1
C206	2	634	3.02	1714	16.9
C206	2	634	3.02	1850	22.8
C206	2	634	3.02	1994	32.8
C206	2	634	3.02	2074	33.3
C206	4	634	2.89	634	2.89
C206	4	634	2.89	723	3.22
C206	4	634	2.89	816	3.37
C206	4	634	2.89	913	3.74
C206	4	634	2.89	1019	4.21
C206	4	634	2.89	1152	5.06
C206	4	634	2.89	1313	5.79
C206	4	634	2.89	1473	8.61
C206	4	634	2.89	1553	9.11
C207	1	648	3.3	648	3.3
C207	1	648	3.3	737	3.41
C207	1	648	3.3	830	3.67
C207	1	648	3.3	927	4.14
C207	1	648	3.3	1033	4.12
C207	1	648	3.3	1166	4.68
C207	1	648	3.3	1327	5.06
C207	1	648	3.3	1487	6.51
C207	1	648	3.3	1598	8.11
C207	1	648	3.3	1728	12.7
C207	1	648	3.3	1864	16.2
C207	1	648	3.3	2008	21
C207	1	648	3.3	2088	21.5
C207	2	648	3.25	648	3.25
C207	2	648	3.25	737	3.6
C207	2	648	3.25	830	3.71
C207	2	648	3.25	927	4.07
C207	2	648	3.25	1033	4.24
C207	2	648	3.25	1166	4.55
C207	2	648	3.25	1327	4.95
C207	2	648	3.25	1487	5.78
C207	2	648	3.25	1598	7.35
C207	2	648	3.25	1728	10.9
C207	2	648	3.25	1864	15.6
C207	2	648	3.25	2008	18.8
C207	2	648	3.25	2152	19.6
C207	2	648	3.25	2232	20.1
C207	3	648	2.05	648	2.05
C207	3	648	2.05	737	2.11
C207	3	648	2.05	830	2.11
C207	3	648	2.05	927	2.34
C207	3	648	2.05	1033	2.48
C207	3	648	2.05	1166	2.64
C207	3	648	2.05	1327	3.11
C207	3	648	2.05	1487	3.4
C207	3	648	2.05	1598	4.21
C207	3	648	2.05	1728	6.45
C207	3	648	2.05	1864	10.9
C207	3	648	2.05	2008	15.7
C207	3	648	2.05	2152	19.7
C207	3	648	2.05	2232	20.2
C207	5	648	2.98	648	2.98
C207	5	648	2.98	737	3.01
C207	5	648	2.98	830	3.1
C207	5	648	2.98	927	3.47
C207	5	648	2.98	1033	3.86
C207	5	648	2.98	1166	4.13
C207	5	648	2.98	1327	4.67
C207	5	648	2.98	1487	5.63
C207	5	648	2.98	1598	7.77
C207	5	648	2.98	1728	11.2
C207	5	648	2.98	1864	15.8
C207	5	648	2.98	2008	21.3
C207	5	648	2.98	2152	24.7
C207	5	648	2.98	2232	25.2
C208	1	674	3.36	674	3.36
C208	1	674	3.36	763	3.49
C208	1	674	3.36	856	3.79
C208	1	674	3.36	953	4.31
C208	1	674	3.36	1059	5.96
C208	1	674	3.36	1192	6.61
C208	1	674	3.36	1353	12
C208	1	674	3.36	1433	12.5
C208	2	674	4.14	674	4.14
C208	2	674	4.14	763	4.15
C208	2	674	4.14	856	4.53
C208	2	674	4.14	953	4.71
C208	2	674	4.14	1059	5.69
C208	2	674	4.14	1192	7.14
C208	2	674	4.14	1353	8.94
C208	2	674	4.14	1513	12.7
C208	2	674	4.14	1624	18.5
C208	2	674	4.14	1754	20
C208	2	674	4.14	1834	20.5
C208	5	674	5.43	674	5.43
C208	5	674	5.43	763	5.63
C208	5	674	5.43	856	6.12
C208	5	674	5.43	953	6.55
C208	5	674	5.43	1059	8
C208	5	674	5.43	1192	11.5
C208	5	674	5.43	1353	15.1
C208	5	674	5.43	1513	21.3
C208	5	674	5.43	1624	25.7
C208	5	674	5.43	1704	26.2
C209	1	653	2.42	653	2.42
C209	1	653	2.42	742	2.59
C209	1	653	2.42	835	2.59
C209	1	653	2.42	932	3.07
C209	1	653	2.42	1038	3.4
C209	1	653	2.42	1171	4.33
C209	1	653	2.42	1332	5.12
C209	1	653	2.42	1492	8.3
C209	1	653	2.42	1603	11.8
C209	1	653	2.42	1733	18.3
C209	1	653	2.42	1869	23.5
C209	1	653	2.42	2013	27.3
C209	1	653	2.42	2093	27.8
C209	2	653	2.95	653	2.95
C209	2	653	2.95	742	3.08
C209	2	653	2.95	835	3.31
C209	2	653	2.95	932	3.65
C209	2	653	2.95	1038	4.37
C209	2	653	2.95	1171	5.43
C209	2	653	2.95	1332	6.44
C209	2	653	2.95	1492	9.96
C209	2	653	2.95	1603	14.9
C209	2	653	2.95	1733	22.4
C209	2	653	2.95	1869	27.5
C209	2	653	2.95	2013	30.4
C209	2	653	2.95	2093	30.9
C209	3	653	2.28	653	2.28
C209	3	653	2.28	742	2.39
C209	3	653	2.28	835	2.44
C209	3	653	2.28	932	3.01
C209	3	653	2.28	1038	3.31
C209	3	653	2.28	1171	4
C209	3	653	2.28	1332	4.63
C209	3	653	2.28	1492	6.25
C209	3	653	2.28	1603	9.6
C209	3	653	2.28	1733	15.4
C209	3	653	2.28	1869	20.5
C209	3	653	2.28	2013	27.3
C209	3	653	2.28	2093	27.8
C209	4	653	2.19	653	2.19
C209	4	653	2.19	742	2.29
C209	4	653	2.19	835	2.35
C209	4	653	2.19	932	2.99
C209	4	653	2.19	1038	3.63
C209	4	653	2.19	1171	4.22
C209	4	653	2.19	1332	5.03
C209	4	653	2.19	1492	6.96
C209	4	653	2.19	1603	11.3
C209	4	653	2.19	1733	17.6
C209	4	653	2.19	1869	21.3
C209	4	653	2.19	2013	24.2
C209	4	653	2.19	2093	24.7
C209	5	653	2.14	653	2.14
C209	5	653	2.14	742	2.31
C209	5	653	2.14	835	2.47
C209	5	653	2.14	932	2.81
C209	5	653	2.14	1038	3.29
C209	5	653	2.14	1171	4.34
C209	5	653	2.14	1332	5.78
C209	5	653	2.14	1492	9.44
C209	5	653	2.14	1603	13
C209	5	653	2.14	1733	18.5
C209	5	653	2.14	1869	22.1
C209	5	653	2.14	2013	25.4
C209	5	653	2.14	2093	25.9
C212	1	642	3.44	642	3.44
C212	1	642	3.44	731	3.63
C212	1	642	3.44	824	3.82
C212	1	642	3.44	921	4.25
C212	1	642	3.44	1027	4.87
C212	1	642	3.44	1160	7.13
C212	1	642	3.44	1321	10.1
C212	1	642	3.44	1481	15.6
C212	1	642	3.44	1592	21.6
C212	1	642	3.44	1672	22.1
C212	2	642	3.49	642	3.49
C212	2	642	3.49	731	3.53
C212	2	642	3.49	824	3.87
C212	2	642	3.49	921	4.21
C212	2	642	3.49	1027	5.79
C212	2	642	3.49	1160	8.44
C212	2	642	3.49	1321	11.1
C212	2	642	3.49	1481	16.3
C212	2	642	3.49	1592	17.7
C212	2	642	3.49	1672	18.2
C212	3	642	2.86	642	2.86
C212	3	642	2.86	731	3.04
C212	3	642	2.86	824	3.44
C212	3	642	2.86	921	3.69
C212	3	642	2.86	1027	4.24
C212	3	642	2.86	1160	5.63
C212	3	642	2.86	1321	8.01
C212	3	642	2.86	1481	13.3
C212	3	642	2.86	1592	20.6
C212	3	642	2.86	1672	21.1
C212	4	642	2.87	642	2.87
C212	4	642	2.87	731	3.01
C212	4	642	2.87	824	3.17
C212	4	642	2.87	921	3.67
C212	4	642	2.87	1027	4.12
C212	4	642	2.87	1160	5.46
C212	4	642	2.87	1321	7.85
C212	4	642	2.87	1481	13.3
C212	4	642	2.87	1592	20.1
C212	4	642	2.87	1672	20.6
C212	5	642	3.8	642	3.8
C212	5	642	3.8	731	4
C212	5	642	3.8	824	4.38
C212	5	642	3.8	921	4.91
C212	5	642	3.8	1027	6.01
C212	5	642	3.8	1160	8.88
C212	5	642	3.8	1321	15.4
C212	5	642	3.8	1481	24.7
C212	5	642	3.8	1592	26.4
C212	5	642	3.8	1672	26.9
C213	1	677	6.45	677	6.45
C213	1	677	6.45	786	6.96
C213	1	677	6.45	924	7.94
C213	1	677	6.45	1049	9.98
C213	1	677	6.45	1186	12.9
C213	1	677	6.45	1349	17.9
C213	1	677	6.45	1492	23
C213	1	677	6.45	1572	23.5
C213	2	677	6.37	677	6.37
C213	2	677	6.37	786	5.88
C213	2	677	6.37	924	7.93
C213	2	677	6.37	1049	11
C213	2	677	6.37	1186	16
C213	2	677	6.37	1349	22.1
C213	2	677	6.37	1492	24
C213	2	677	6.37	1572	24.5
C213	3	677	5.85	677	5.85
C213	3	677	5.85	786	6.42
C213	3	677	5.85	924	6.85
C213	3	677	5.85	1049	8.38
C213	3	677	5.85	1186	10.6
C213	3	677	5.85	1349	13.7
C213	3	677	5.85	1492	16
C213	3	677	5.85	1572	16.5
C213	4	677	6.36	677	6.36
C213	4	677	6.36	786	7.24
C213	4	677	6.36	924	8.7
C213	4	677	6.36	1049	12.7
C213	4	677	6.36	1186	16.3
C213	4	677	6.36	1349	18.1
C213	4	677	6.36	1429	18.6
C213	5	677	7.44	677	7.44
C213	5	677	7.44	786	8.29
C213	5	677	7.44	924	9.78
C213	5	677	7.44	1049	13.2
C213	5	677	7.44	1186	17.3
C213	5	677	7.44	1349	21.7
C213	5	677	7.44	1429	22.2
C213	6	677	7.21	677	7.21
C213	6	677	7.21	786	7.26
C213	6	677	7.21	924	8.31
C213	6	677	7.21	1049	11.1
C213	6	677	7.21	1186	14.1
C213	6	677	7.21	1349	19.3
C213	6	677	7.21	1429	19.8
C216	1	624	2.77	624	2.77
C216	1	624	2.77	720	3.22
C216	1	624	2.77	829	3.31
C216	1	624	2.77	967	3.8
C216	1	624	2.77	1092	4.46
C216	1	624	2.77	1229	5.73
C216	1	624	2.77	1392	8.3
C216	1	624	2.77	1535	11.1
C216	1	624	2.77	1666	12.8
C216	1	624	2.77	1746	13.3
C216	2	624	3.01	624	3.01
C216	2	624	3.01	720	3.61
C216	2	624	3.01	829	3.92
C216	2	624	3.01	967	4.29
C216	2	624	3.01	1092	5.04
C216	2	624	3.01	1229	5.63
C216	2	624	3.01	1392	6.72
C216	2	624	3.01	1535	9.67
C216	2	624	3.01	1666	13.9
C216	2	624	3.01	1746	14.4
C216	3	624	3.44	624	3.44
C216	3	624	3.44	720	3.9
C216	3	624	3.44	829	4.28
C216	3	624	3.44	967	4.75
C216	3	624	3.44	1092	5.83
C216	3	624	3.44	1229	8.07
C216	3	624	3.44	1392	11.9
C216	3	624	3.44	1535	16
C216	3	624	3.44	1666	17.1
C216	3	624	3.44	1746	17.6
C216	4	624	2.27	624	2.27
C216	4	624	2.27	720	2.7
C216	4	624	2.27	829	2.92
C216	4	624	2.27	967	3.11
C216	4	624	2.27	1092	3.86
C216	4	624	2.27	1229	4.53
C216	4	624	2.27	1392	5.7
C216	4	624	2.27	1535	7.55
C216	4	624	2.27	1666	11
C216	4	624	2.27	1820	13.8
C216	4	624	2.27	1900	14.3
C216	5	624	3	624	3
C216	5	624	3	720	3.6
C216	5	624	3	829	3.92
C216	5	624	3	967	4.4
C216	5	624	3	1092	5.39
C216	5	624	3	1229	7.67
C216	5	624	3	1392	11
C216	5	624	3	1535	15.4
C216	5	624	3	1666	17
C216	5	624	3	1746	17.5
C216	6	624	2.75	624	2.75
C216	6	624	2.75	720	3.44
C216	6	624	2.75	829	3.59
C216	6	624	2.75	967	4.08
C216	6	624	2.75	1092	4.77
C216	6	624	2.75	1229	5.85
C216	6	624	2.75	1392	7.81
C216	6	624	2.75	1535	10.2
C216	6	624	2.75	1666	14
C216	6	624	2.75	1746	14.5
C218	1	607	6.23	607	6.23
C218	1	607	6.23	696	6.57
C218	1	607	6.23	789	6.63
C218	1	607	6.23	886	7.29
C218	1	607	6.23	992	7.56
C218	1	607	6.23	1125	8.41
C218	1	607	6.23	1286	8.98
C218	1	607	6.23	1446	10
C218	1	607	6.23	1557	10.8
C218	1	607	6.23	1687	11.7
C218	1	607	6.23	1823	13.9
C218	1	607	6.23	1967	17.3
C218	1	607	6.23	2111	21.5
C218	1	607	6.23	2230	25.4
C218	1	607	6.23	2378	32.3
C218	1	607	6.23	2509	34.3
C218	1	607	6.23	2636	34.9
C218	1	607	6.23	2716	35.4
C218	2	607	5.17	607	5.17
C218	2	607	5.17	696	5.67
C218	2	607	5.17	789	5.89
C218	2	607	5.17	886	6.4
C218	2	607	5.17	992	6.54
C218	2	607	5.17	1125	7.18
C218	2	607	5.17	1286	7.93
C218	2	607	5.17	1446	8.7
C218	2	607	5.17	1557	9.8
C218	2	607	5.17	1687	10.1
C218	2	607	5.17	1823	11.7
C218	2	607	5.17	1967	13.3
C218	2	607	5.17	2111	15.9
C218	2	607	5.17	2230	20.4
C218	2	607	5.17	2378	26.4
C218	2	607	5.17	2509	33.6
C218	2	607	5.17	2636	37.4
C218	2	607	5.17	2716	37.9
C218	3	607	4.65	607	4.65
C218	3	607	4.65	696	4.82
C218	3	607	4.65	789	5.05
C218	3	607	4.65	886	5.45
C218	3	607	4.65	992	5.71
C218	3	607	4.65	1125	6.34
C218	3	607	4.65	1286	6.63
C218	3	607	4.65	1446	7.38
C218	3	607	4.65	1557	7.99
C218	3	607	4.65	1687	8.75
C218	3	607	4.65	1823	9.82
C218	3	607	4.65	1967	11.4
C218	3	607	4.65	2111	14.2
C218	3	607	4.65	2230	18.1
C218	3	607	4.65	2378	23.4
C218	3	607	4.65	2509	31
C218	3	607	4.65	2589	31.5
C218	4	607	6.35	607	6.35
C218	4	607	6.35	696	6.82
C218	4	607	6.35	789	7.04
C218	4	607	6.35	886	7.59
C218	4	607	6.35	992	7.81
C218	4	607	6.35	1125	8.65
C218	4	607	6.35	1286	9.56
C218	4	607	6.35	1446	10.6
C218	4	607	6.35	1557	11.4
C218	4	607	6.35	1687	12.8
C218	4	607	6.35	1823	15.1
C218	4	607	6.35	1967	16.5
C218	4	607	6.35	2111	21
C218	4	607	6.35	2230	25.1
C218	4	607	6.35	2378	32.3
C218	4	607	6.35	2509	39
C218	4	607	6.35	2636	39.9
C218	4	607	6.35	2753	40.9
C218	4	607	6.35	2833	41.4
C218	5	607	6.39	607	6.39
C218	5	607	6.39	696	6.65
C218	5	607	6.39	789	7.04
C218	5	607	6.39	886	7.57
C218	5	607	6.39	992	7.86
C218	5	607	6.39	1125	8.89
C218	5	607	6.39	1286	9.84
C218	5	607	6.39	1446	10.8
C218	5	607	6.39	1557	11.8
C218	5	607	6.39	1687	13
C218	5	607	6.39	1823	14.7
C218	5	607	6.39	1967	16.9
C218	5	607	6.39	2111	20.7
C218	5	607	6.39	2230	24.5
C218	5	607	6.39	2378	30.6
C218	5	607	6.39	2509	31.7
C218	5	607	6.39	2636	34.1
C218	5	607	6.39	2716	34.6
C221	1	645	4.84	645	4.84
C221	1	645	4.84	734	5.16
C221	1	645	4.84	827	5.4
C221	1	645	4.84	924	5.81
C221	1	645	4.84	1030	6.42
C221	1	645	4.84	1163	8.02
C221	1	645	4.84	1324	9.54
C221	1	645	4.84	1484	12.1
C221	1	645	4.84	1595	16.3
C221	1	645	4.84	1725	24.9
C221	1	645	4.84	1805	25.4
C221	2	645	4.56	645	4.56
C221	2	645	4.56	734	5.02
C221	2	645	4.56	827	5.21
C221	2	645	4.56	924	5.66
C221	2	645	4.56	1030	6.57
C221	2	645	4.56	1163	7.73
C221	2	645	4.56	1324	9.28
C221	2	645	4.56	1484	12.8
C221	2	645	4.56	1595	16.8
C221	2	645	4.56	1725	26.1
C221	2	645	4.56	1861	36.1
C221	2	645	4.56	1941	36.6
C221	3	645	4.56	645	4.56
C221	3	645	4.56	734	4.72
C221	3	645	4.56	827	4.82
C221	3	645	4.56	924	5.35
C221	3	645	4.56	1030	6.1
C221	3	645	4.56	1163	7.21
C221	3	645	4.56	1324	8.3
C221	3	645	4.56	1484	10.8
C221	3	645	4.56	1595	14.8
C221	3	645	4.56	1725	21.9
C221	3	645	4.56	1861	26.9
C221	3	645	4.56	1941	27.4
C221	4	645	4.06	645	4.06
C221	4	645	4.06	734	4.43
C221	4	645	4.06	827	4.71
C221	4	645	4.06	924	5.15
C221	4	645	4.06	1030	5.92
C221	4	645	4.06	1163	6.58
C221	4	645	4.06	1324	7.69
C221	4	645	4.06	1484	10.3
C221	4	645	4.06	1595	14.7
C221	4	645	4.06	1725	22.5
C221	4	645	4.06	1861	27.1
C221	4	645	4.06	2005	34
C221	4	645	4.06	2085	34.5
C221	5	645	6.84	645	6.84
C221	5	645	6.84	734	7.45
C221	5	645	6.84	827	8.08
C221	5	645	6.84	924	8.81
C221	5	645	6.84	1030	9.89
C221	5	645	6.84	1163	11.9
C221	5	645	6.84	1324	13.3
C221	5	645	6.84	1484	18.1
C221	5	645	6.84	1595	25.9
C221	5	645	6.84	1725	34.8
C221	5	645	6.84	1861	39.9
C221	5	645	6.84	1941	40.4
C222	1	624	5.89	624	5.89
C222	1	624	5.89	720	6.74
C222	1	624	5.89	829	7.31
C222	1	624	5.89	967	8.07
C222	1	624	5.89	1092	9.27
C222	1	624	5.89	1229	10.2
C222	1	624	5.89	1392	11.4
C222	1	624	5.89	1535	13.1
C222	1	624	5.89	1666	17.2
C222	1	624	5.89	1820	21.8
C222	1	624	5.89	1968	27.6
C222	1	624	5.89	2048	28.1
C222	2	624	5.14	624	5.14
C222	2	624	5.14	720	5.92
C222	2	624	5.14	829	6.5
C222	2	624	5.14	967	7.29
C222	2	624	5.14	1092	8.35
C222	2	624	5.14	1229	8.8
C222	2	624	5.14	1392	10.9
C222	2	624	5.14	1535	13.3
C222	2	624	5.14	1666	17.3
C222	2	624	5.14	1820	21.8
C222	2	624	5.14	1900	22.3
C222	3	624	7.87	624	7.87
C222	3	624	7.87	720	9.32
C222	3	624	7.87	829	9.53
C222	3	624	7.87	967	10.7
C222	3	624	7.87	1092	12.7
C222	3	624	7.87	1229	15.1
C222	3	624	7.87	1392	17.3
C222	3	624	7.87	1535	19.8
C222	3	624	7.87	1666	24.9
C222	3	624	7.87	1820	30.9
C222	3	624	7.87	1900	31.4
C222	5	624	8.55	624	8.55
C222	5	624	8.55	720	9.79
C222	5	624	8.55	829	11.6
C222	5	624	8.55	967	11.8
C222	5	624	8.55	1092	13.5
C222	5	624	8.55	1229	16.3
C222	5	624	8.55	1392	21.2
C222	5	624	8.55	1535	27.4
C222	5	624	8.55	1666	28
C222	5	624	8.55	1746	28.5
C222	6	624	4.82	624	4.82
C222	6	624	4.82	720	5.41
C222	6	624	4.82	829	5.84
C222	6	624	4.82	967	6.34
C222	6	624	4.82	1092	7.28
C222	6	624	4.82	1229	7.77
C222	6	624	4.82	1392	8.65
C222	6	624	4.82	1535	9.6
C222	6	624	4.82	1666	12.6
C222	6	624	4.82	1820	17.6
C222	6	624	4.82	1900	18.1
C224	2	624	2.33	624	2.33
C224	2	624	2.33	720	2.4
C224	2	624	2.33	829	2.56
C224	2	624	2.33	967	2.71
C224	2	624	2.33	1092	2.91
C224	2	624	2.33	1229	3.08
C224	2	624	2.33	1392	3.29
C224	2	624	2.33	1535	3.52
C224	2	624	2.33	1666	4.08
C224	2	624	2.33	1820	4.6
C224	2	624	2.33	1968	5.83
C224	2	624	2.33	2112	7.64
C224	2	624	2.33	2249	10.2
C224	2	624	2.33	2382	14.4
C224	2	624	2.33	2508	19
C224	2	624	2.33	2636	23.5
C224	2	624	2.33	2775	28.7
C224	2	624	2.33	2855	29.2
C224	3	624	2.36	624	2.36
C224	3	624	2.36	720	2.45
C224	3	624	2.36	829	2.59
C224	3	624	2.36	967	2.75
C224	3	624	2.36	1092	3.22
C224	3	624	2.36	1229	3.37
C224	3	624	2.36	1392	3.73
C224	3	624	2.36	1535	4.11
C224	3	624	2.36	1666	4.67
C224	3	624	2.36	1820	5.46
C224	3	624	2.36	1968	6.69
C224	3	624	2.36	2112	8.69
C224	3	624	2.36	2249	12.1
C224	3	624	2.36	2382	16.6
C224	3	624	2.36	2508	21.2
C224	3	624	2.36	2636	22.4
C224	3	624	2.36	2716	22.9
C224	4	624	2.16	624	2.16
C224	4	624	2.16	720	2.31
C224	4	624	2.16	829	2.51
C224	4	624	2.16	967	2.52
C224	4	624	2.16	1092	2.83
C224	4	624	2.16	1229	3
C224	4	624	2.16	1392	3.19
C224	4	624	2.16	1535	3.37
C224	4	624	2.16	1666	3.78
C224	4	624	2.16	1820	4.08
C224	4	624	2.16	1968	4.61
C224	4	624	2.16	2112	5.59
C224	4	624	2.16	2249	7.08
C224	4	624	2.16	2382	10.2
C224	4	624	2.16	2508	14.1
C224	4	624	2.16	2636	18.1
C224	4	624	2.16	2775	19.8
C224	4	624	2.16	2855	20.3
C224	5	624	2.1	624	2.1
C224	5	624	2.1	720	2.35
C224	5	624	2.1	829	2.41
C224	5	624	2.1	967	2.53
C224	5	624	2.1	1092	2.82
C224	5	624	2.1	1229	2.95
C224	5	624	2.1	1392	3.17
C224	5	624	2.1	1535	3.42
C224	5	624	2.1	1666	3.76
C224	5	624	2.1	1820	4.23
C224	5	624	2.1	1968	5.05
C224	5	624	2.1	2112	6.52
C224	5	624	2.1	2249	8.42
C224	5	624	2.1	2382	11.7
C224	5	624	2.1	2508	15.6
C224	5	624	2.1	2636	19.2
C224	5	624	2.1	2716	19.7
C224	6	624	2.32	624	2.32
C224	6	624	2.32	720	2.53
C224	6	624	2.32	829	2.67
C224	6	624	2.32	967	2.76
C224	6	624	2.32	1092	3.12
C224	6	624	2.32	1229	3.15
C224	6	624	2.32	1392	3.57
C224	6	624	2.32	1535	3.75
C224	6	624	2.32	1666	4.22
C224	6	624	2.32	1820	4.69
C224	6	624	2.32	1968	5.29
C224	6	624	2.32	2112	6.77
C224	6	624	2.32	2249	9
C224	6	624	2.32	2382	12.6
C224	6	624	2.32	2508	17.7
C224	6	624	2.32	2636	22.3
C224	6	624	2.32	2775	28.9
C224	6	624	2.32	2855	29.4
C225	1	648	5.68	648	5.68
C225	1	648	5.68	737	5.84
C225	1	648	5.68	830	5.98
C225	1	648	5.68	927	6.37
C225	1	648	5.68	1033	6.52
C225	1	648	5.68	1166	7.2
C225	1	648	5.68	1327	7.55
C225	1	648	5.68	1487	8.96
C225	1	648	5.68	1598	11.8
C225	1	648	5.68	1728	15.4
C225	1	648	5.68	1864	20.1
C225	1	648	5.68	2008	24.6
C225	1	648	5.68	2088	25.1
C225	2	648	6.36	648	6.36
C225	2	648	6.36	737	6.81
C225	2	648	6.36	830	6.99
C225	2	648	6.36	927	7.52
C225	2	648	6.36	1033	8.18
C225	2	648	6.36	1166	8.93
C225	2	648	6.36	1327	9.46
C225	2	648	6.36	1487	11.4
C225	2	648	6.36	1598	14.7
C225	2	648	6.36	1728	19.4
C225	2	648	6.36	1864	23.2
C225	2	648	6.36	2008	26.4
C225	2	648	6.36	2088	26.9
C225	3	648	6.51	648	6.51
C225	3	648	6.51	737	6.56
C225	3	648	6.51	830	6.7
C225	3	648	6.51	927	7
C225	3	648	6.51	1033	7.33
C225	3	648	6.51	1166	7.71
C225	3	648	6.51	1327	8.17
C225	3	648	6.51	1487	9.78
C225	3	648	6.51	1598	12.5
C225	3	648	6.51	1728	16.6
C225	3	648	6.51	1864	19.4
C225	3	648	6.51	2008	23.2
C225	3	648	6.51	2088	23.7
C225	4	648	6.31	648	6.31
C225	4	648	6.31	737	6.43
C225	4	648	6.31	830	6.55
C225	4	648	6.31	927	6.97
C225	4	648	6.31	1033	7.35
C225	4	648	6.31	1166	8
C225	4	648	6.31	1327	8.58
C225	4	648	6.31	1487	10.7
C225	4	648	6.31	1598	14
C225	4	648	6.31	1728	19.3
C225	4	648	6.31	1864	22.8
C225	4	648	6.31	2008	26.7
C225	4	648	6.31	2088	27.2
C225	5	648	5.34	648	5.34
C225	5	648	5.34	737	5.75
C225	5	648	5.34	830	5.77
C225	5	648	5.34	927	6.02
C225	5	648	5.34	1033	6.42
C225	5	648	5.34	1166	7.07
C225	5	648	5.34	1327	7.46
C225	5	648	5.34	1487	8.94
C225	5	648	5.34	1598	11.6
C225	5	648	5.34	1728	16
C225	5	648	5.34	1864	19.7
C225	5	648	5.34	2008	22.9
C225	5	648	5.34	2088	23.4
C226	1	648	3.82	648	3.82
C226	1	648	3.82	737	4.28
C226	1	648	3.82	830	4.39
C226	1	648	3.82	927	4.84
C226	1	648	3.82	1033	5.01
C226	1	648	3.82	1166	5.24
C226	1	648	3.82	1327	5.63
C226	1	648	3.82	1487	6.14
C226	1	648	3.82	1598	7.13
C226	1	648	3.82	1728	8.58
C226	1	648	3.82	1864	10.9
C226	1	648	3.82	2008	15
C226	1	648	3.82	2152	18.8
C226	1	648	3.82	2271	19.5
C226	1	648	3.82	2351	20
C226	2	648	4.07	648	4.07
C226	2	648	4.07	737	4.28
C226	2	648	4.07	830	4.37
C226	2	648	4.07	927	4.81
C226	2	648	4.07	1033	5
C226	2	648	4.07	1166	5.35
C226	2	648	4.07	1327	6.35
C226	2	648	4.07	1487	6.77
C226	2	648	4.07	1598	7.24
C226	2	648	4.07	1728	9.67
C226	2	648	4.07	1864	12
C226	2	648	4.07	2008	15.8
C226	2	648	4.07	2152	18.9
C226	2	648	4.07	2271	19.2
C226	2	648	4.07	2351	19.7
C226	3	648	4.43	648	4.43
C226	3	648	4.43	737	4.53
C226	3	648	4.43	830	4.71
C226	3	648	4.43	927	5.16
C226	3	648	4.43	1033	5.95
C226	3	648	4.43	1166	6.19
C226	3	648	4.43	1327	6.29
C226	3	648	4.43	1487	7.35
C226	3	648	4.43	1598	8.01
C226	3	648	4.43	1728	10.2
C226	3	648	4.43	1864	13.4
C226	3	648	4.43	2008	19.1
C226	3	648	4.43	2152	24.6
C226	3	648	4.43	2271	26.7
C226	3	648	4.43	2351	27.2
C227	1	653	3.4	653	3.4
C227	1	653	3.4	742	3.63
C227	1	653	3.4	835	3.99
C227	1	653	3.4	932	4.44
C227	1	653	3.4	1038	4.76
C227	1	653	3.4	1171	5.11
C227	1	653	3.4	1332	5.21
C227	1	653	3.4	1492	6.36
C227	1	653	3.4	1603	9.4
C227	1	653	3.4	1733	13.9
C227	1	653	3.4	1813	14.4
C227	2	653	4.68	653	4.68
C227	2	653	4.68	742	4.85
C227	2	653	4.68	835	5.26
C227	2	653	4.68	932	5.67
C227	2	653	4.68	1038	5.76
C227	2	653	4.68	1171	6.81
C227	2	653	4.68	1332	7.48
C227	2	653	4.68	1492	9.86
C227	2	653	4.68	1603	13.6
C227	2	653	4.68	1733	21.2
C227	2	653	4.68	1869	23.8
C227	2	653	4.68	1949	24.3
C227	3	653	4.1	653	4.1
C227	3	653	4.1	742	4.27
C227	3	653	4.1	835	4.58
C227	3	653	4.1	932	5.11
C227	3	653	4.1	1038	5.59
C227	3	653	4.1	1171	6.22
C227	3	653	4.1	1332	6.9
C227	3	653	4.1	1492	8.94
C227	3	653	4.1	1603	11.5
C227	3	653	4.1	1733	16.9
C227	3	653	4.1	1869	22
C227	3	653	4.1	1949	22.5
C227	4	653	3.49	653	3.49
C227	4	653	3.49	742	3.56
C227	4	653	3.49	835	3.82
C227	4	653	3.49	932	4.12
C227	4	653	3.49	1038	4.4
C227	4	653	3.49	1171	4.84
C227	4	653	3.49	1332	5.33
C227	4	653	3.49	1492	6.73
C227	4	653	3.49	1603	9.28
C227	4	653	3.49	1733	15.1
C227	4	653	3.49	1869	20.4
C227	4	653	3.49	1949	20.9
C227	5	653	3.79	653	3.79
C227	5	653	3.79	742	3.97
C227	5	653	3.79	835	4
C227	5	653	3.79	932	4.28
C227	5	653	3.79	1038	4.76
C227	5	653	3.79	1171	5.25
C227	5	653	3.79	1332	5.28
C227	5	653	3.79	1492	7.31
C227	5	653	3.79	1603	9.8
C227	5	653	3.79	1733	14.3
C227	5	653	3.79	1869	25
C227	5	653	3.79	1949	25.5
C228	1	634	2.12	634	2.12
C228	1	634	2.12	723	2.36
C228	1	634	2.12	816	2.31
C228	1	634	2.12	913	2.44
C228	1	634	2.12	1019	2.58
C228	1	634	2.12	1152	2.71
C228	1	634	2.12	1313	2.95
C228	1	634	2.12	1473	3.17
C228	1	634	2.12	1584	3.24
C228	1	634	2.12	1714	3.71
C228	1	634	2.12	1850	4.21
C228	1	634	2.12	1994	5.13
C228	1	634	2.12	2138	6.34
C228	1	634	2.12	2257	7.58
C228	1	634	2.12	2405	9.6
C228	1	634	2.12	2536	12.1
C228	1	634	2.12	2616	12.6
C228	3	634	2.02	634	2.02
C228	3	634	2.02	723	2.08
C228	3	634	2.02	816	2.24
C228	3	634	2.02	913	2.33
C228	3	634	2.02	1019	2.4
C228	3	634	2.02	1152	2.67
C228	3	634	2.02	1313	2.88
C228	3	634	2.02	1473	3
C228	3	634	2.02	1584	3.18
C228	3	634	2.02	1714	4.22
C228	3	634	2.02	1850	4.1
C228	3	634	2.02	1994	4.96
C228	3	634	2.02	2138	6.27
C228	3	634	2.02	2257	7.5
C228	3	634	2.02	2405	9.77
C228	3	634	2.02	2536	13
C228	3	634	2.02	2663	13.6
C228	3	634	2.02	2780	15.7
C228	3	634	2.02	2860	16.2
C228	4	634	2.86	634	2.86
C228	4	634	2.86	723	2.86
C228	4	634	2.86	816	3.05
C228	4	634	2.86	913	3.18
C228	4	634	2.86	1019	3.48
C228	4	634	2.86	1152	3.53
C228	4	634	2.86	1313	3.63
C228	4	634	2.86	1473	4.08
C228	4	634	2.86	1584	4.25
C228	4	634	2.86	1714	4.71
C228	4	634	2.86	1850	5.35
C228	4	634	2.86	1994	6.44
C228	4	634	2.86	2138	8.14
C228	4	634	2.86	2257	9.88
C228	4	634	2.86	2405	12.9
C228	4	634	2.86	2536	15.2
C228	4	634	2.86	2616	15.7
C228	5	634	2.46	634	2.46
C228	5	634	2.46	723	2.86
C228	5	634	2.46	816	2.78
C228	5	634	2.46	913	2.91
C228	5	634	2.46	1019	3
C228	5	634	2.46	1152	3.23
C228	5	634	2.46	1313	3.55
C228	5	634	2.46	1473	3.69
C228	5	634	2.46	1584	4.05
C228	5	634	2.46	1714	4.23
C228	5	634	2.46	1850	5.18
C228	5	634	2.46	1994	6.2
C228	5	634	2.46	2138	7.72
C228	5	634	2.46	2257	9.12
C228	5	634	2.46	2405	11.7
C228	5	634	2.46	2536	14.3
C228	5	634	2.46	2616	14.8
C231	1	625	3.33	625	3.33
C231	1	625	3.33	714	3.52
C231	1	625	3.33	807	3.57
C231	1	625	3.33	904	3.76
C231	1	625	3.33	1010	4.07
C231	1	625	3.33	1143	4.71
C231	1	625	3.33	1304	4.77
C231	1	625	3.33	1464	5.37
C231	1	625	3.33	1575	6.11
C231	1	625	3.33	1705	8.27
C231	1	625	3.33	1841	10.2
C231	1	625	3.33	1985	12.3
C231	1	625	3.33	2129	14.9
C231	1	625	3.33	2248	16.1
C231	1	625	3.33	2396	19.2
C231	1	625	3.33	2476	19.7
C231	2	625	4.31	625	4.31
C231	2	625	4.31	714	4.74
C231	2	625	4.31	807	4.88
C231	2	625	4.31	904	5.4
C231	2	625	4.31	1010	5.7
C231	2	625	4.31	1143	6.09
C231	2	625	4.31	1304	6.78
C231	2	625	4.31	1464	7.71
C231	2	625	4.31	1575	9.04
C231	2	625	4.31	1705	12.9
C231	2	625	4.31	1841	15.4
C231	2	625	4.31	1985	18.5
C231	2	625	4.31	2129	21.8
C231	2	625	4.31	2248	24.8
C231	2	625	4.31	2396	27.9
C231	2	625	4.31	2476	28.4
C231	3	625	4.49	625	4.49
C231	3	625	4.49	714	4.68
C231	3	625	4.49	807	4.85
C231	3	625	4.49	904	5.16
C231	3	625	4.49	1010	5.8
C231	3	625	4.49	1143	6.4
C231	3	625	4.49	1304	6.84
C231	3	625	4.49	1464	7.64
C231	3	625	4.49	1575	9.39
C231	3	625	4.49	1705	12.7
C231	3	625	4.49	1841	15.6
C231	3	625	4.49	1985	18.5
C231	3	625	4.49	2129	21
C231	3	625	4.49	2248	25.3
C231	3	625	4.49	2396	26
C231	3	625	4.49	2476	26.5
C231	4	625	3.41	625	3.41
C231	4	625	3.41	714	3.56
C231	4	625	3.41	807	3.85
C231	4	625	3.41	904	3.88
C231	4	625	3.41	1010	4.45
C231	4	625	3.41	1143	5.27
C231	4	625	3.41	1304	5.33
C231	4	625	3.41	1464	5.83
C231	4	625	3.41	1575	6.5
C231	4	625	3.41	1705	8.48
C231	4	625	3.41	1841	11.1
C231	4	625	3.41	1985	13.2
C231	4	625	3.41	2129	16.4
C231	4	625	3.41	2248	20.8
C231	4	625	3.41	2396	23.3
C231	4	625	3.41	2476	23.8
C231	5	625	3.83	625	3.83
C231	5	625	3.83	714	4.01
C231	5	625	3.83	807	4.05
C231	5	625	3.83	904	4.73
C231	5	625	3.83	1010	4.82
C231	5	625	3.83	1143	5.44
C231	5	625	3.83	1304	5.78
C231	5	625	3.83	1464	6.15
C231	5	625	3.83	1575	7.49
C231	5	625	3.83	1705	10.6
C231	5	625	3.83	1841	13
C231	5	625	3.83	1985	16.1
C231	5	625	3.83	2129	19.5
C231	5	625	3.83	2248	23.2
C231	5	625	3.83	2396	27.7
C231	5	625	3.83	2476	28.2
C232	1	679	4.31	679	4.31
C232	1	679	4.31	768	4.39
C232	1	679	4.31	861	4.85
C232	1	679	4.31	958	5.08
C232	1	679	4.31	1064	5.37
C232	1	679	4.31	1197	6.35
C232	1	679	4.31	1358	6.87
C232	1	679	4.31	1518	8.87
C232	1	679	4.31	1629	11.5
C232	1	679	4.31	1759	15.7
C232	1	679	4.31	1895	19.9
C232	1	679	4.31	1975	20.4
C232	2	679	4.65	679	4.65
C232	2	679	4.65	768	4.87
C232	2	679	4.65	861	4.96
C232	2	679	4.65	958	5.33
C232	2	679	4.65	1064	5.77
C232	2	679	4.65	1197	6.69
C232	2	679	4.65	1358	7.48
C232	2	679	4.65	1518	10.4
C232	2	679	4.65	1629	13.1
C232	2	679	4.65	1759	13.2
C232	2	679	4.65	1839	13.7
C232	3	679	5.13	679	5.13
C232	3	679	5.13	768	5.36
C232	3	679	5.13	861	5.61
C232	3	679	5.13	958	5.98
C232	3	679	5.13	1064	6.36
C232	3	679	5.13	1197	7.28
C232	3	679	5.13	1358	8.18
C232	3	679	5.13	1518	10.4
C232	3	679	5.13	1629	11.7
C232	3	679	5.13	1759	14
C232	3	679	5.13	1895	14.9
C232	3	679	5.13	1975	15.4
C232	4	679	4.36	679	4.36
C232	4	679	4.36	768	4.52
C232	4	679	4.36	861	4.74
C232	4	679	4.36	958	4.97
C232	4	679	4.36	1064	5.32
C232	4	679	4.36	1197	6.14
C232	4	679	4.36	1358	6.81
C232	4	679	4.36	1518	8.74
C232	4	679	4.36	1629	10.8
C232	4	679	4.36	1759	12.1
C232	4	679	4.36	1895	12.2
C232	4	679	4.36	1975	12.7
C232	5	679	4.92	679	4.92
C232	5	679	4.92	768	4.96
C232	5	679	4.92	861	5.16
C232	5	679	4.92	958	5.69
C232	5	679	4.92	1064	5.97
C232	5	679	4.92	1197	7.35
C232	5	679	4.92	1358	8.27
C232	5	679	4.92	1518	10.1
C232	5	679	4.92	1629	13.1
C232	5	679	4.92	1759	17.5
C232	5	679	4.92	1895	23.3
C232	5	679	4.92	1975	23.8
C233	3	648	2.98	648	2.98
C233	3	648	2.98	737	3.01
C233	3	648	2.98	830	3.3
C233	3	648	2.98	927	3.14
C233	3	648	2.98	1033	3.31
C233	3	648	2.98	1166	3.72
C233	3	648	2.98	1327	3.94
C233	3	648	2.98	1487	4.42
C233	3	648	2.98	1598	4.84
C233	3	648	2.98	1728	5.59
C233	3	648	2.98	1864	6.73
C233	3	648	2.98	2008	8.41
C233	3	648	2.98	2152	10.4
C233	3	648	2.98	2271	13
C233	3	648	2.98	2419	17.2
C233	3	648	2.98	2550	22
C233	3	648	2.98	2677	26.6
C233	3	648	2.98	2794	29.9
C233	3	648	2.98	2874	30.4
C233	4	648	2.55	648	2.55
C233	4	648	2.55	737	2.62
C233	4	648	2.55	830	2.63
C233	4	648	2.55	927	2.67
C233	4	648	2.55	1033	2.76
C233	4	648	2.55	1166	3.12
C233	4	648	2.55	1327	3.45
C233	4	648	2.55	1487	3.8
C233	4	648	2.55	1598	4.23
C233	4	648	2.55	1728	4.99
C233	4	648	2.55	1864	5.89
C233	4	648	2.55	2008	7.5
C233	4	648	2.55	2152	9.82
C233	4	648	2.55	2271	12.2
C233	4	648	2.55	2419	16.4
C233	4	648	2.55	2550	21.4
C233	4	648	2.55	2677	26.1
C233	4	648	2.55	2794	28.8
C233	4	648	2.55	2874	29.3
C234	2	625	1.91	625	1.91
C234	2	625	1.91	714	2.31
C234	2	625	1.91	807	2.69
C234	2	625	1.91	904	3.23
C234	2	625	1.91	1010	4.09
C234	2	625	1.91	1143	6.69
C234	2	625	1.91	1304	10.8
C234	2	625	1.91	1464	20.7
C234	2	625	1.91	1575	30.8
C234	2	625	1.91	1655	31.3
C234	3	625	2.8	625	2.8
C234	3	625	2.8	714	3.12
C234	3	625	2.8	807	3.51
C234	3	625	2.8	904	4.17
C234	3	625	2.8	1010	5.31
C234	3	625	2.8	1143	10
C234	3	625	2.8	1304	15.6
C234	3	625	2.8	1464	21.4
C234	3	625	2.8	1575	22.8
C234	3	625	2.8	1655	23.3
C234	4	625	2.88	625	2.88
C234	4	625	2.88	714	3.27
C234	4	625	2.88	807	3.65
C234	4	625	2.88	904	4.46
C234	4	625	2.88	1010	6.21
C234	4	625	2.88	1143	11.3
C234	4	625	2.88	1304	17.7
C234	4	625	2.88	1464	25.1
C234	4	625	2.88	1575	29.4
C234	4	625	2.88	1655	29.9
C234	5	625	2.2	625	2.2
C234	5	625	2.2	714	2.5
C234	5	625	2.2	807	2.76
C234	5	625	2.2	904	3.31
C234	5	625	2.2	1010	4.5
C234	5	625	2.2	1143	6.99
C234	5	625	2.2	1304	11.2
C234	5	625	2.2	1464	20.6
C234	5	625	2.2	1575	28.5
C234	5	625	2.2	1655	29
C235	1	642	4.12	642	4.12
C235	1	642	4.12	731	4.48
C235	1	642	4.12	824	5.05
C235	1	642	4.12	921	6.41
C235	1	642	4.12	1027	8.89
C235	1	642	4.12	1160	16.7
C235	1	642	4.12	1321	20.1
C235	1	642	4.12	1481	31.4
C235	1	642	4.12	1561	31.9
C235	2	642	3.98	642	3.98
C235	2	642	3.98	731	4.39
C235	2	642	3.98	824	4.79
C235	2	642	3.98	921	5.73
C235	2	642	3.98	1027	8.08
C235	2	642	3.98	1160	13.1
C235	2	642	3.98	1321	19
C235	2	642	3.98	1481	25.9
C235	2	642	3.98	1561	26.4
C235	3	642	4	642	4
C235	3	642	4	731	4.47
C235	3	642	4	824	5.18
C235	3	642	4	921	6.21
C235	3	642	4	1027	8
C235	3	642	4	1160	16.1
C235	3	642	4	1321	20.3
C235	3	642	4	1401	20.8
C235	4	642	4.22	642	4.22
C235	4	642	4.22	731	4.74
C235	4	642	4.22	824	5.16
C235	4	642	4.22	921	6.3
C235	4	642	4.22	1027	9.5
C235	4	642	4.22	1160	14.7
C235	4	642	4.22	1321	22.9
C235	4	642	4.22	1481	23
C235	4	642	4.22	1561	23.5
C235	5	642	3.61	642	3.61
C235	5	642	3.61	731	4.15
C235	5	642	3.61	824	4.71
C235	5	642	3.61	921	5.87
C235	5	642	3.61	1027	7.9
C235	5	642	3.61	1160	13
C235	5	642	3.61	1321	18.3
C235	5	642	3.61	1481	23.3
C235	5	642	3.61	1561	23.8
C238	2	659	2.17	659	2.17
C238	2	659	2.17	748	2.24
C238	2	659	2.17	841	2.3
C238	2	659	2.17	938	2.54
C238	2	659	2.17	1044	2.45
C238	2	659	2.17	1177	2.65
C238	2	659	2.17	1338	3
C238	2	659	2.17	1498	3.3
C238	2	659	2.17	1609	3.63
C238	2	659	2.17	1739	4.27
C238	2	659	2.17	1875	4.95
C238	2	659	2.17	2019	6.11
C238	2	659	2.17	2163	7.7
C238	2	659	2.17	2282	9.27
C238	2	659	2.17	2430	12.7
C238	2	659	2.17	2561	16.8
C238	2	659	2.17	2688	19.4
C238	2	659	2.17	2805	23.9
C238	2	659	2.17	2885	26.8
C238	2	659	2.17	2965	27.3
C238	3	659	2.17	659	2.17
C238	3	659	2.17	748	2.3
C238	3	659	2.17	841	2.32
C238	3	659	2.17	938	2.48
C238	3	659	2.17	1044	2.62
C238	3	659	2.17	1177	3.04
C238	3	659	2.17	1338	3.18
C238	3	659	2.17	1498	3.7
C238	3	659	2.17	1609	4.25
C238	3	659	2.17	1739	4.4
C238	3	659	2.17	1875	4.88
C238	3	659	2.17	2019	6.55
C238	3	659	2.17	2163	8.56
C238	3	659	2.17	2282	10.3
C238	3	659	2.17	2430	13.5
C238	3	659	2.17	2561	17.6
C238	3	659	2.17	2688	21
C238	3	659	2.17	2805	24.4
C238	3	659	2.17	2885	25.6
C238	3	659	2.17	2965	26.1
C238	4	659	2.24	659	2.24
C238	4	659	2.24	748	2.3
C238	4	659	2.24	841	2.28
C238	4	659	2.24	938	2.46
C238	4	659	2.24	1044	2.69
C238	4	659	2.24	1177	2.78
C238	4	659	2.24	1338	3.03
C238	4	659	2.24	1498	3.52
C238	4	659	2.24	1609	3.62
C238	4	659	2.24	1739	4.31
C238	4	659	2.24	1875	5.43
C238	4	659	2.24	2019	5.09
C238	4	659	2.24	2163	7.86
C238	4	659	2.24	2282	9.44
C238	4	659	2.24	2430	13.2
C238	4	659	2.24	2561	17.1
C238	4	659	2.24	2688	20.7
C238	4	659	2.24	2805	25.4
C238	4	659	2.24	2885	27.8
C238	4	659	2.24	2965	28.3
C238	5	659	2.12	659	2.12
C238	5	659	2.12	748	2.38
C238	5	659	2.12	841	2.43
C238	5	659	2.12	938	2.46
C238	5	659	2.12	1044	2.61
C238	5	659	2.12	1177	2.72
C238	5	659	2.12	1338	3.1
C238	5	659	2.12	1498	3.58
C238	5	659	2.12	1609	3.71
C238	5	659	2.12	1739	3.99
C238	5	659	2.12	1875	5.65
C238	5	659	2.12	2019	5.43
C238	5	659	2.12	2163	7.13
C238	5	659	2.12	2282	8.62
C238	5	659	2.12	2430	11.2
C238	5	659	2.12	2561	15.2
C238	5	659	2.12	2688	17.8
C238	5	659	2.12	2805	20.6
C238	5	659	2.12	2885	20.7
C238	5	659	2.12	2965	21.2
C240	2	616	4.77	616	4.77
C240	2	616	4.77	705	5.22
C240	2	616	4.77	798	5.79
C240	2	616	4.77	895	6.42
C240	2	616	4.77	1001	6.48
C240	2	616	4.77	1134	7.11
C240	2	616	4.77	1295	7.71
C240	2	616	4.77	1455	8.7
C240	2	616	4.77	1566	9.78
C240	2	616	4.77	1696	10.5
C240	2	616	4.77	1832	11.7
C240	2	616	4.77	1976	13
C240	2	616	4.77	2120	15.2
C240	2	616	4.77	2239	16.5
C240	2	616	4.77	2387	18.4
C240	2	616	4.77	2518	20.2
C240	2	616	4.77	2645	22.8
C240	2	616	4.77	2762	25.4
C240	2	616	4.77	2842	28.3
C240	2	616	4.77	2947	28.8
C240	2	616	4.77	3027	29.3
C240	3	616	7.03	616	7.03
C240	3	616	7.03	705	7.8
C240	3	616	7.03	798	8.56
C240	3	616	7.03	895	9.29
C240	3	616	7.03	1001	9.52
C240	3	616	7.03	1134	11
C240	3	616	7.03	1295	11.4
C240	3	616	7.03	1455	12.8
C240	3	616	7.03	1566	13.7
C240	3	616	7.03	1696	16.3
C240	3	616	7.03	1832	18.9
C240	3	616	7.03	1976	20.8
C240	3	616	7.03	2120	23.9
C240	3	616	7.03	2239	25.6
C240	3	616	7.03	2387	28.2
C240	3	616	7.03	2518	31.8
C240	3	616	7.03	2645	35.7
C240	3	616	7.03	2762	38.9
C240	3	616	7.03	2842	39.4
C240	4	616	6.87	616	6.87
C240	4	616	6.87	705	7.73
C240	4	616	6.87	798	8.14
C240	4	616	6.87	895	8.79
C240	4	616	6.87	1001	9.04
C240	4	616	6.87	1134	9.81
C240	4	616	6.87	1295	11.7
C240	4	616	6.87	1455	11.8
C240	4	616	6.87	1566	12.4
C240	4	616	6.87	1696	14.6
C240	4	616	6.87	1832	15.2
C240	4	616	6.87	1976	18.2
C240	4	616	6.87	2120	20.9
C240	4	616	6.87	2239	22.4
C240	4	616	6.87	2387	25.3
C240	4	616	6.87	2518	28.8
C240	4	616	6.87	2645	30.9
C240	4	616	6.87	2762	34.8
C240	4	616	6.87	2842	38.5
C240	4	616	6.87	2947	40.7
C240	4	616	6.87	3018	42
C240	4	616	6.87	3098	42.5
C241	1	678	3.19	678	3.19
C241	1	678	3.19	771	3.35
C241	1	678	3.19	868	3.69
C241	1	678	3.19	974	3.84
C241	1	678	3.19	1107	4.12
C241	1	678	3.19	1268	4.4
C241	1	678	3.19	1428	4.97
C241	1	678	3.19	1539	5.41
C241	1	678	3.19	1669	6.69
C241	1	678	3.19	1805	8.13
C241	1	678	3.19	1949	10.1
C241	1	678	3.19	2093	12.5
C241	1	678	3.19	2212	15.7
C241	1	678	3.19	2360	18.6
C241	1	678	3.19	2491	21.2
C241	1	678	3.19	2571	21.7
C241	2	678	2.82	678	2.82
C241	2	678	2.82	771	3
C241	2	678	2.82	868	3.5
C241	2	678	2.82	974	3.63
C241	2	678	2.82	1107	4.07
C241	2	678	2.82	1268	4.21
C241	2	678	2.82	1428	4.82
C241	2	678	2.82	1539	5.62
C241	2	678	2.82	1669	6.8
C241	2	678	2.82	1805	8.61
C241	2	678	2.82	1949	10.2
C241	2	678	2.82	2093	13
C241	2	678	2.82	2212	16
C241	2	678	2.82	2360	19.3
C241	2	678	2.82	2491	21.4
C241	2	678	2.82	2571	21.9
C241	3	678	2.7	678	2.7
C241	3	678	2.7	771	3.06
C241	3	678	2.7	868	3.35
C241	3	678	2.7	974	3.38
C241	3	678	2.7	1107	3.82
C241	3	678	2.7	1268	4.02
C241	3	678	2.7	1428	4.5
C241	3	678	2.7	1539	4.9
C241	3	678	2.7	1669	5.86
C241	3	678	2.7	1805	7.12
C241	3	678	2.7	1949	9.03
C241	3	678	2.7	2093	11.4
C241	3	678	2.7	2212	13.7
C241	3	678	2.7	2360	15.9
C241	3	678	2.7	2491	17.2
C241	3	678	2.7	2571	17.7
C241	4	678	2.65	678	2.65
C241	4	678	2.65	771	2.91
C241	4	678	2.65	868	3.34
C241	4	678	2.65	974	3.55
C241	4	678	2.65	1107	3.73
C241	4	678	2.65	1268	4.12
C241	4	678	2.65	1428	4.56
C241	4	678	2.65	1539	4.97
C241	4	678	2.65	1669	5.84
C241	4	678	2.65	1805	7.43
C241	4	678	2.65	1949	9.11
C241	4	678	2.65	2093	11.4
C241	4	678	2.65	2212	13.3
C241	4	678	2.65	2360	16.2
C241	4	678	2.65	2491	17.1
C241	4	678	2.65	2571	17.6
C241	5	678	3.31	678	3.31
C241	5	678	3.31	771	3.64
C241	5	678	3.31	868	3.86
C241	5	678	3.31	974	4
C241	5	678	3.31	1107	4.4
C241	5	678	3.31	1268	4.53
C241	5	678	3.31	1428	4.94
C241	5	678	3.31	1539	5.66
C241	5	678	3.31	1669	6.7
C241	5	678	3.31	1805	8.47
C241	5	678	3.31	1949	10.3
C241	5	678	3.31	2093	13
C241	5	678	3.31	2212	16.4
C241	5	678	3.31	2360	20.1
C241	5	678	3.31	2491	23.7
C241	5	678	3.31	2571	24.2
C242	1	645	4.16	645	4.16
C242	1	645	4.16	734	4.3
C242	1	645	4.16	827	4.36
C242	1	645	4.16	924	4.64
C242	1	645	4.16	1030	4.59
C242	1	645	4.16	1163	4.94
C242	1	645	4.16	1324	5.02
C242	1	645	4.16	1484	5.36
C242	1	645	4.16	1595	5.26
C242	1	645	4.16	1725	6.35
C242	1	645	4.16	1861	7.36
C242	1	645	4.16	2005	8.28
C242	1	645	4.16	2149	9.63
C242	1	645	4.16	2268	11.3
C242	1	645	4.16	2416	13.2
C242	1	645	4.16	2547	16.2
C242	1	645	4.16	2674	16.1
C242	1	645	4.16	2754	16.7
C242	2	645	4.82	645	4.82
C242	2	645	4.82	734	4.95
C242	2	645	4.82	827	4.92
C242	2	645	4.82	924	5.6
C242	2	645	4.82	1030	5.34
C242	2	645	4.82	1163	5.5
C242	2	645	4.82	1324	5.93
C242	2	645	4.82	1484	6.23
C242	2	645	4.82	1595	6.53
C242	2	645	4.82	1725	7.2
C242	2	645	4.82	1861	8.03
C242	2	645	4.82	2005	9.2
C242	2	645	4.82	2149	10.5
C242	2	645	4.82	2268	12.7
C242	2	645	4.82	2416	15
C242	2	645	4.82	2547	17.6
C242	2	645	4.82	2674	18.6
C242	2	645	4.82	2791	19.9
C242	2	645	4.82	2871	20.4
C242	4	645	4.53	645	4.53
C242	4	645	4.53	734	4.56
C242	4	645	4.53	827	4.7
C242	4	645	4.53	924	4.98
C242	4	645	4.53	1030	5.11
C242	4	645	4.53	1163	5.29
C242	4	645	4.53	1324	5.63
C242	4	645	4.53	1484	5.83
C242	4	645	4.53	1595	6.22
C242	4	645	4.53	1725	6.89
C242	4	645	4.53	1861	7.72
C242	4	645	4.53	2005	8.75
C242	4	645	4.53	2149	10.2
C242	4	645	4.53	2268	11.8
C242	4	645	4.53	2416	13.8
C242	4	645	4.53	2547	17
C242	4	645	4.53	2674	19.3
C242	4	645	4.53	2791	22.3
C242	4	645	4.53	2871	22.8
C243	2	645	2.41	645	2.41
C243	2	645	2.41	734	2.52
C243	2	645	2.41	827	2.58
C243	2	645	2.41	924	2.83
C243	2	645	2.41	1030	2.9
C243	2	645	2.41	1163	3.26
C243	2	645	2.41	1324	3.55
C243	2	645	2.41	1484	3.9
C243	2	645	2.41	1595	4.25
C243	2	645	2.41	1725	5.08
C243	2	645	2.41	1861	6.25
C243	2	645	2.41	2005	7.67
C243	2	645	2.41	2149	9.96
C243	2	645	2.41	2268	13.1
C243	2	645	2.41	2416	18.2
C243	2	645	2.41	2547	24.6
C243	2	645	2.41	2674	31
C243	2	645	2.41	2791	34.8
C243	2	645	2.41	2871	36.3
C243	2	645	2.41	2951	36.8
C243	3	645	2.65	645	2.65
C243	3	645	2.65	734	2.73
C243	3	645	2.65	827	2.76
C243	3	645	2.65	924	2.99
C243	3	645	2.65	1030	3.08
C243	3	645	2.65	1163	3.38
C243	3	645	2.65	1324	3.78
C243	3	645	2.65	1484	4.1
C243	3	645	2.65	1595	4.67
C243	3	645	2.65	1725	5.48
C243	3	645	2.65	1861	6.55
C243	3	645	2.65	2005	8.07
C243	3	645	2.65	2149	10.1
C243	3	645	2.65	2268	12.7
C243	3	645	2.65	2416	17
C243	3	645	2.65	2547	22.9
C243	3	645	2.65	2674	28.5
C243	3	645	2.65	2791	32.8
C243	3	645	2.65	2871	33.3
C243	4	645	2.54	645	2.54
C243	4	645	2.54	734	2.65
C243	4	645	2.54	827	2.74
C243	4	645	2.54	924	2.93
C243	4	645	2.54	1030	3.04
C243	4	645	2.54	1163	3.37
C243	4	645	2.54	1324	3.69
C243	4	645	2.54	1484	4.19
C243	4	645	2.54	1595	4.75
C243	4	645	2.54	1725	5.21
C243	4	645	2.54	1861	5.98
C243	4	645	2.54	2005	7.2
C243	4	645	2.54	2149	9.55
C243	4	645	2.54	2268	12.5
C243	4	645	2.54	2416	17.4
C243	4	645	2.54	2547	24.5
C243	4	645	2.54	2674	29.6
C243	4	645	2.54	2791	34.2
C243	4	645	2.54	2871	34.7
C243	4	645	2.54	2951	35.2
C243	5	645	2.83	645	2.83
C243	5	645	2.83	734	2.93
C243	5	645	2.83	827	3.13
C243	5	645	2.83	924	3.3
C243	5	645	2.83	1030	3.42
C243	5	645	2.83	1163	3.77
C243	5	645	2.83	1324	4.1
C243	5	645	2.83	1484	4.32
C243	5	645	2.83	1595	4.31
C243	5	645	2.83	1725	5.54
C243	5	645	2.83	1861	6.94
C243	5	645	2.83	2005	8.05
C243	5	645	2.83	2149	10.5
C243	5	645	2.83	2268	14
C243	5	645	2.83	2416	20.4
C243	5	645	2.83	2547	28.1
C243	5	645	2.83	2674	31
C243	5	645	2.83	2791	34.4
C243	5	645	2.83	2871	34.9
C244	1	678	3.95	678	3.95
C244	1	678	3.95	771	4.28
C244	1	678	3.95	868	4.53
C244	1	678	3.95	974	4.7
C244	1	678	3.95	1107	5.23
C244	1	678	3.95	1268	5.34
C244	1	678	3.95	1428	6.18
C244	1	678	3.95	1539	6.36
C244	1	678	3.95	1669	7.98
C244	1	678	3.95	1805	10.4
C244	1	678	3.95	1949	13.2
C244	1	678	3.95	2093	15.2
C244	1	678	3.95	2212	19.3
C244	1	678	3.95	2360	22.7
C244	1	678	3.95	2440	23.2
C244	2	678	3.12	678	3.12
C244	2	678	3.12	771	3.32
C244	2	678	3.12	868	3.51
C244	2	678	3.12	974	3.81
C244	2	678	3.12	1107	3.97
C244	2	678	3.12	1268	4.32
C244	2	678	3.12	1428	4.66
C244	2	678	3.12	1539	5.47
C244	2	678	3.12	1669	6.69
C244	2	678	3.12	1805	11
C244	2	678	3.12	1949	11.3
C244	2	678	3.12	2093	14.6
C244	2	678	3.12	2212	17.5
C244	2	678	3.12	2360	20.6
C244	2	678	3.12	2440	21.1
C244	3	678	3.24	678	3.24
C244	3	678	3.24	771	3.42
C244	3	678	3.24	868	3.7
C244	3	678	3.24	974	3.83
C244	3	678	3.24	1107	4.13
C244	3	678	3.24	1268	4.51
C244	3	678	3.24	1428	4.95
C244	3	678	3.24	1539	5.61
C244	3	678	3.24	1669	7.06
C244	3	678	3.24	1805	8.93
C244	3	678	3.24	1949	10.8
C244	3	678	3.24	2093	13.9
C244	3	678	3.24	2212	17
C244	3	678	3.24	2360	19.8
C244	3	678	3.24	2440	20.3
C244	4	678	4.03	678	4.03
C244	4	678	4.03	771	4.45
C244	4	678	4.03	868	4.72
C244	4	678	4.03	974	4.84
C244	4	678	4.03	1107	5.23
C244	4	678	4.03	1268	5.62
C244	4	678	4.03	1428	6.18
C244	4	678	4.03	1539	6.92
C244	4	678	4.03	1669	8.21
C244	4	678	4.03	1805	10.7
C244	4	678	4.03	1949	13.1
C244	4	678	4.03	2093	16.9
C244	4	678	4.03	2212	19.8
C244	4	678	4.03	2360	21.9
C244	4	678	4.03	2440	22.4
C244	5	678	3.75	678	3.75
C244	5	678	3.75	771	3.9
C244	5	678	3.75	868	4.21
C244	5	678	3.75	974	4.52
C244	5	678	3.75	1107	4.9
C244	5	678	3.75	1268	5.32
C244	5	678	3.75	1428	5.85
C244	5	678	3.75	1539	6.23
C244	5	678	3.75	1669	7.91
C244	5	678	3.75	1805	10.3
C244	5	678	3.75	1949	12.5
C244	5	678	3.75	2093	16.3
C244	5	678	3.75	2212	20
C244	5	678	3.75	2360	24.2
C244	5	678	3.75	2440	24.7
C246	1	625	3.26	625	3.26
C246	1	625	3.26	714	3.53
C246	1	625	3.26	807	3.8
C246	1	625	3.26	904	4.37
C246	1	625	3.26	1010	4.83
C246	1	625	3.26	1143	5.28
C246	1	625	3.26	1304	5.47
C246	1	625	3.26	1464	6.33
C246	1	625	3.26	1575	7.75
C246	1	625	3.26	1705	11.7
C246	1	625	3.26	1841	16.9
C246	1	625	3.26	1985	22.9
C246	1	625	3.26	2129	26.9
C246	1	625	3.26	2248	27.5
C246	1	625	3.26	2328	28
C246	2	625	2.94	625	2.94
C246	2	625	2.94	714	3.3
C246	2	625	2.94	807	3.57
C246	2	625	2.94	904	4.42
C246	2	625	2.94	1010	4.42
C246	2	625	2.94	1143	4.79
C246	2	625	2.94	1304	5.15
C246	2	625	2.94	1464	5.96
C246	2	625	2.94	1575	7.24
C246	2	625	2.94	1705	11.2
C246	2	625	2.94	1841	15.7
C246	2	625	2.94	1985	22.6
C246	2	625	2.94	2129	26.5
C246	2	625	2.94	2209	27
C246	3	625	3.72	625	3.72
C246	3	625	3.72	714	3.87
C246	3	625	3.72	807	4.11
C246	3	625	3.72	904	4.59
C246	3	625	3.72	1010	5.02
C246	3	625	3.72	1143	5.35
C246	3	625	3.72	1304	5.8
C246	3	625	3.72	1464	6.78
C246	3	625	3.72	1575	8.45
C246	3	625	3.72	1705	12.8
C246	3	625	3.72	1841	17
C246	3	625	3.72	1985	21.8
C246	3	625	3.72	2129	23
C246	3	625	3.72	2209	23.5
C247	1	648	2.7	648	2.7
C247	1	648	2.7	737	2.94
C247	1	648	2.7	830	3.03
C247	1	648	2.7	927	3.29
C247	1	648	2.7	1033	3.63
C247	1	648	2.7	1166	4.53
C247	1	648	2.7	1327	5.44
C247	1	648	2.7	1487	8.19
C247	1	648	2.7	1598	11.6
C247	1	648	2.7	1728	16.4
C247	1	648	2.7	1864	19.9
C247	1	648	2.7	1944	20.4
C247	4	648	3.08	648	3.08
C247	4	648	3.08	737	3.32
C247	4	648	3.08	830	3.65
C247	4	648	3.08	927	4.03
C247	4	648	3.08	1033	4.36
C247	4	648	3.08	1166	5.1
C247	4	648	3.08	1327	5.86
C247	4	648	3.08	1487	7.73
C247	4	648	3.08	1598	11
C247	4	648	3.08	1728	15.5
C247	4	648	3.08	1864	20.9
C247	4	648	3.08	2008	24.1
C247	4	648	3.08	2088	24.6
C247	5	648	3.26	648	3.26
C247	5	648	3.26	737	3.65
C247	5	648	3.26	830	3.77
C247	5	648	3.26	927	6.17
C247	5	648	3.26	1033	4.79
C247	5	648	3.26	1166	5.74
C247	5	648	3.26	1327	6.58
C247	5	648	3.26	1487	9.26
C247	5	648	3.26	1598	13.1
C247	5	648	3.26	1728	18.1
C247	5	648	3.26	1864	23.9
C247	5	648	3.26	1944	24.4
DAV	1	595	2.26	595	2.26
DAV	1	595	2.26	702	2.71
DAV	1	595	2.26	791	2.92
DAV	1	595	2.26	884	3.1
DAV	1	595	2.26	981	3.43
DAV	1	595	2.26	1087	3.79
DAV	1	595	2.26	1220	3.72
DAV	1	595	2.26	1381	3.74
DAV	1	595	2.26	1541	4.37
DAV	1	595	2.26	1652	4.92
DAV	1	595	2.26	1782	5.84
DAV	1	595	2.26	1862	6.34
DAV	2	595	2.44	595	2.44
DAV	2	595	2.44	702	2.83
DAV	2	595	2.44	791	3.09
DAV	2	595	2.44	884	3.2
DAV	2	595	2.44	981	3.54
DAV	2	595	2.44	1087	3.68
DAV	2	595	2.44	1220	3.69
DAV	2	595	2.44	1381	3.76
DAV	2	595	2.44	1541	4.45
DAV	2	595	2.44	1652	4.99
DAV	2	595	2.44	1782	5.95
[truncated: 7,745 more rows]
