# Supplementary material for: Model-based QTL detection is sensitive to slight modifications in model formulation
Source: PLoS One. 2019 Oct 3;14(10):e0222764. doi: 10.1371/journal.pone.0222764 (PMC6776317; doi:10.1371/journal.pone.0222764)
Supplement: S2 Data — (XLSX) [file pone.0222764.s003.xlsx]

## Sheet: GeneticMap_GenotypeData_progeny
gen	SNP_IGA_2272	UDP96-018	SNP_IGA_4610	SNP_IGA_7524	AG109	SNP_IGA_9197	SNP_IGA_10635	SNP_IGA_11879	CFF5	SNP_IGA_14438	AG102	Pp20Cl	CFF14	CFF7	CFF2	CFF19	SNP_IGA_25435	PC78	AMPPG021	MP454 _ EPPB4232	FRU	AMPPG071	AMPPG076	SP142	PC102	SNP_IGA_32642	CPPCT027	PC30	SNP_IGA_58626	AG29	CFM7	SNP_IGA_76912	SNP_IGA_78954	UDP96-005	SNP_IGA_80547	PC35	CFM12	SNP_IGA_83053	SNP_IGA_91878	SNP_IGA_92681	SNP_IGA_95095	CFF18	SNP_IGA_97351	SNP_IGA_97637	SNP_IGA_99943	SNP_IGA_100290	SNP_IGA_101065	CPPCT026	EPDCU3489
	1	1	1	1	1	1	1	1	1	1	1	1	1	1	1	1	1	1	1	1	1	1	1	1	1	1	1	1	1	1	1	1	1	1	1	1	1	1	1	1	1	1	1	1	1	1	1	1	1
	0	0.8	0.9	1.5	2.1	4.3	6.5	7.6	7.7	8.7	9.7	9.8	17.2	17.9	21.1	25.4	28.1	29.1	30.3	30.9	31	31.1	32.6	33	33.4	37.8	37.9	39.5	42.2	43.2	43.3	44	44.7	44.8	47.4	47.5	47.6	47.7	48.3	48.9	50.1	50.2	52.4	53.1	55.3	58.2	58.3	59.6	60.1
C199	2	2	2	2	2	2	2	2	2	2	2	2	2	2	2	1	1	1	1	1	1	1	1	1	1	1	1	1	1	1	1	1	1	1	1	1	1	1	1	1	1	1	1	1	1	1	1	1	1
C200	2	2	2	2	2	2	2	2	2	2	2	2	2	2	2	2	2	2	2	2	2	2	2	NA	2	2	2	1	1	1	1	1	1	1	1	NA	1	1	1	1	1	1	1	1	1	1	1	1	1
C202	NA	2	NA	NA	2	NA	NA	NA	2	NA	2	NA	2	2	2	2	NA	2	2	2	2	2	2	NA	2	NA	2	2	NA	2	2	NA	NA	2	NA	2	2	NA	NA	NA	NA	2	NA	NA	NA	NA	NA	2	2
C203	2	2	2	2	2	2	2	2	2	2	2	2	2	2	2	2	2	2	2	2	2	2	2	NA	2	2	2	2	2	2	2	2	2	2	2	2	2	2	2	2	2	2	2	2	2	2	2	2	2
C206	1	NA	1	1	1	1	1	1	1	1	1	1	2	2	2	2	2	2	2	2	2	2	2	2	2	2	NA	2	2	2	2	2	2	NA	2	2	2	2	2	2	1	1	1	1	1	1	1	NA	NA
C207	2	2	2	2	1	1	1	1	1	1	NA	1	1	1	1	1	1	1	1	1	1	1	1	NA	1	2	2	2	2	2	2	2	2	2	2	2	2	2	2	2	2	2	2	2	2	2	2	2	2
C208	2	2	2	2	2	2	2	2	2	2	2	2	2	2	2	2	2	2	2	2	2	2	2	2	2	2	2	2	2	2	2	2	2	2	2	2	2	2	2	2	2	2	2	2	2	2	2	2	2
C209	2	2	2	2	2	2	2	2	2	2	2	2	2	2	2	2	2	2	2	2	2	2	2	NA	2	2	2	2	2	2	2	2	2	2	2	2	2	2	2	2	2	2	2	2	2	2	2	2	NA
C212	2	2	2	2	2	2	2	2	2	2	2	2	2	2	2	2	2	2	2	2	2	2	2	2	2	2	2	2	2	2	2	2	2	2	2	2	2	2	2	2	2	2	2	2	2	2	2	2	2
C213	2	2	2	2	2	2	2	2	2	2	2	2	2	2	2	2	2	2	2	2	2	2	2	2	2	2	2	2	2	2	2	2	2	2	2	2	2	2	2	2	2	2	2	2	2	2	2	2	2
C216	1	1	1	1	NA	1	1	1	1	1	1	1	1	1	1	1	1	1	1	1	1	1	1	1	1	1	1	NA	1	1	1	1	1	1	2	2	2	2	2	2	2	2	2	2	2	2	2	2	2
C218	NA	2	NA	NA	2	NA	NA	NA	2	NA	2	NA	2	2	2	2	NA	2	2	2	2	2	2	NA	2	NA	1	1	NA	1	1	NA	NA	1	NA	1	1	NA	NA	NA	NA	1	NA	NA	NA	NA	NA	1	1
C221	2	2	2	2	2	2	2	2	2	2	2	2	2	2	2	2	2	2	2	2	2	2	2	2	2	2	2	2	2	2	2	2	2	2	2	2	2	2	2	2	2	2	2	2	2	2	2	2	2
C222	2	2	2	2	2	2	2	2	2	2	2	2	2	2	2	2	2	2	2	2	2	2	2	2	2	2	2	2	2	2	2	2	2	2	2	2	2	2	2	2	2	2	2	2	2	2	2	2	2
C224	2	2	2	2	2	2	2	2	2	2	2	2	2	2	2	2	2	2	2	2	2	2	2	2	2	2	2	2	2	2	2	2	2	2	2	2	2	2	2	2	2	2	2	2	1	1	1	1	1
C225	1	1	1	1	1	1	1	1	NA	1	1	1	1	1	NA	NA	2	2	2	2	2	2	2	NA	2	2	2	2	2	2	NA	2	2	2	2	2	NA	2	2	2	1	NA	1	1	1	1	1	1	1
C226	1	1	1	1	1	1	1	1	1	1	1	1	1	1	1	1	1	1	1	1	1	1	1	1	1	1	1	1	1	NA	1	1	1	1	1	1	1	1	1	1	1	1	1	1	1	1	1	1	1
C227	1	1	1	1	1	1	1	1	1	1	1	1	1	2	2	2	2	2	2	2	2	2	2	2	2	2	2	2	2	2	2	2	2	2	2	2	2	2	2	2	2	2	2	2	2	2	2	2	2
C228	NA	1	NA	NA	1	NA	NA	NA	1	NA	1	NA	1	1	2	2	NA	2	2	2	2	2	2	NA	2	NA	2	2	NA	2	2	NA	NA	2	NA	2	2	NA	NA	NA	NA	2	NA	NA	NA	NA	NA	2	2
C231	NA	2	NA	NA	2	NA	NA	NA	2	NA	2	NA	2	2	2	2	NA	2	2	2	2	2	2	NA	2	NA	2	2	NA	2	2	NA	NA	2	NA	2	2	NA	NA	NA	NA	2	NA	NA	NA	NA	NA	2	2
C232	1	1	1	1	1	1	1	1	1	1	1	1	2	2	2	2	2	2	2	2	2	2	2	2	2	2	2	2	2	2	2	2	2	2	2	2	2	2	2	2	2	2	2	1	1	1	1	1	1
C233	NA	2	NA	NA	2	NA	NA	NA	2	NA	2	NA	2	2	2	2	NA	2	2	2	2	2	2	NA	2	NA	2	2	NA	2	2	NA	NA	2	NA	2	2	NA	NA	NA	NA	2	NA	NA	NA	NA	NA	2	2
C234	2	2	2	2	2	2	2	2	2	2	2	2	2	2	2	2	2	2	2	2	2	2	2	2	2	2	2	2	2	2	2	2	2	NA	2	2	2	2	2	2	2	2	2	2	2	2	2	2	2
C235	2	2	2	2	2	2	2	2	2	2	2	2	2	2	2	2	2	2	2	2	2	2	2	2	2	2	NA	2	2	2	2	2	2	NA	2	2	2	2	2	2	2	2	2	2	2	2	2	NA	NA
C238	NA	1	NA	NA	1	NA	NA	NA	1	NA	1	NA	1	1	1	1	NA	2	2	2	2	2	2	NA	2	NA	2	2	NA	2	2	NA	NA	2	NA	2	2	NA	NA	NA	NA	2	NA	NA	NA	NA	NA	2	2
C240	NA	2	NA	NA	2	NA	NA	NA	2	NA	2	NA	2	2	2	2	NA	2	2	2	2	2	2	NA	2	NA	2	2	NA	2	2	NA	NA	2	NA	2	2	NA	NA	NA	NA	2	NA	NA	NA	NA	NA	2	2
C242	NA	2	NA	NA	2	NA	NA	NA	2	NA	2	NA	2	2	2	2	NA	2	2	2	2	2	2	NA	2	NA	1	1	NA	1	1	NA	NA	1	NA	NA	1	NA	NA	NA	NA	1	NA	NA	NA	NA	NA	1	1
C243	1	1	1	1	1	1	1	1	1	1	1	1	1	1	1	1	1	1	1	1	1	1	1	1	1	2	2	2	2	2	2	2	2	2	2	NA	2	2	2	2	2	2	2	2	2	2	2	2	2
C246	1	1	1	1	1	1	1	1	1	1	1	1	1	1	1	1	1	1	1	1	1	1	1	1	1	1	1	2	2	2	2	2	2	2	2	2	2	2	2	2	2	2	2	2	2	2	2	2	2
C247	2	2	2	2	2	2	2	2	2	2	2	2	2	2	1	1	1	1	1	1	1	1	1	NA	1	1	1	1	1	1	1	1	1	1	2	2	2	2	2	2	2	2	2	2	2	2	2	2	2
E1	2	2	2	2	2	2	2	2	2	2	2	2	NA	2	2	NA	2	2	2	2	2	2	2	2	2	2	2	2	2	2	2	2	2	2	2	2	2	2	2	2	2	2	2	2	2	2	2	2	2
E10	2	2	2	2	2	2	2	2	2	2	2	2	2	2	2	2	2	2	2	2	2	2	2	2	2	2	2	2	2	2	2	2	2	2	2	NA	2	2	2	2	2	2	2	2	2	2	2	NA	2
E12	NA	2	NA	NA	2	NA	NA	NA	2	NA	2	NA	2	2	2	2	NA	2	2	2	2	2	2	NA	2	NA	2	2	NA	2	2	NA	NA	2	NA	2	2	NA	NA	NA	NA	2	NA	NA	NA	NA	NA	2	2
E13	1	NA	1	1	1	1	1	1	NA	1	1	1	NA	NA	NA	2	2	2	2	2	2	2	2	2	2	2	NA	2	2	2	2	2	2	NA	2	NA	2	2	2	2	2	2	2	2	2	2	2	NA	NA
E14	2	2	2	2	2	2	2	2	NA	2	2	2	2	NA	NA	2	2	2	2	2	2	2	2	2	2	2	2	2	2	2	2	2	2	2	2	NA	2	2	2	2	2	2	2	2	2	2	2	NA	2
E16	NA	NA	NA	NA	2	NA	NA	NA	2	NA	2	NA	2	2	2	2	NA	2	2	2	NA	2	2	NA	2	NA	NA	NA	NA	2	2	NA	NA	NA	NA	NA	2	NA	NA	NA	NA	2	NA	NA	NA	NA	NA	NA	NA
E17	2	2	2	2	NA	2	2	2	2	2	2	2	2	2	2	2	2	2	2	2	2	2	2	2	2	2	2	NA	2	2	2	2	2	NA	2	NA	2	2	2	2	2	2	2	2	2	2	2	NA	2
E18	1	NA	1	1	NA	1	1	1	NA	1	NA	1	NA	NA	NA	NA	1	NA	NA	NA	1	NA	NA	NA	NA	1	NA	NA	1	NA	NA	1	1	NA	1	NA	NA	1	1	1	1	NA	2	2	2	2	2	NA	NA
E19	2	2	2	2	2	2	2	2	2	2	2	2	2	2	2	2	2	2	2	2	2	2	2	2	2	2	2	2	2	2	2	2	2	2	2	2	2	2	2	2	2	2	2	2	2	2	2	2	2
E20	2	2	2	2	2	2	2	2	2	2	2	2	2	2	2	2	2	2	2	2	2	2	2	2	2	2	2	2	2	2	2	2	2	2	2	2	2	2	2	2	2	2	2	2	2	2	2	2	2
E21	1	1	1	1	1	1	1	2	2	2	2	2	2	2	2	2	2	2	2	2	2	2	2	NA	2	2	2	2	2	2	2	2	2	2	2	2	2	2	2	2	2	2	2	2	2	2	2	2	2
E22	1	1	1	1	1	1	1	1	1	1	1	1	1	1	1	1	1	NA	1	1	1	1	1	1	1	1	1	1	1	1	NA	1	1	NA	1	1	1	1	1	2	2	2	2	2	2	2	2	2	2
E23	2	2	2	2	2	2	2	2	2	2	2	2	2	2	2	2	2	NA	2	2	2	2	2	2	2	2	2	2	2	2	2	2	2	2	2	2	2	2	2	2	2	2	2	2	2	2	2	2	2
E25	2	2	2	2	2	1	1	1	NA	1	NA	1	1	1	NA	NA	1	2	2	2	2	2	2	2	2	2	NA	2	2	2	2	2	2	NA	2	2	2	2	2	2	2	NA	2	2	2	2	2	NA	NA
E26	2	2	2	2	2	2	2	2	2	2	2	2	2	2	2	2	2	2	2	2	2	2	2	2	2	2	2	2	2	2	2	2	2	2	2	2	2	2	2	2	2	2	2	2	2	2	2	2	2
E27	NA	2	NA	NA	2	NA	NA	NA	2	NA	2	NA	2	2	2	2	NA	2	2	2	2	2	2	NA	2	NA	2	2	NA	2	2	NA	NA	2	NA	2	2	NA	NA	NA	NA	2	NA	NA	NA	NA	NA	2	2
E28	NA	2	NA	NA	2	NA	NA	NA	2	NA	2	NA	2	2	2	2	NA	2	2	2	2	2	2	NA	2	NA	2	2	NA	2	NA	NA	NA	2	NA	2	NA	NA	NA	NA	NA	2	NA	NA	NA	NA	NA	2	2
E29	2	2	2	2	2	2	2	2	2	2	2	2	2	2	2	2	2	2	2	2	2	2	2	NA	2	2	2	2	2	2	2	2	2	2	2	2	2	2	2	2	2	2	2	2	2	2	2	2	2
E30	NA	2	NA	NA	2	NA	NA	NA	2	NA	2	NA	2	2	2	2	NA	2	2	2	2	2	2	NA	2	NA	2	2	NA	2	2	NA	NA	2	NA	2	2	NA	NA	NA	NA	2	NA	NA	NA	NA	NA	2	2
E31	2	2	2	2	2	2	2	2	2	2	2	2	2	2	2	2	2	2	2	2	2	2	2	2	2	2	2	2	2	2	2	2	2	2	2	2	2	2	2	2	2	2	2	2	2	2	2	2	2
E32	2	2	2	2	2	2	2	2	2	2	2	2	2	2	2	2	2	2	2	2	2	2	2	NA	2	2	2	2	2	2	2	2	2	2	2	2	2	2	2	2	2	2	2	2	2	2	2	2	2
E33	2	2	2	2	2	2	2	2	2	2	2	2	2	2	2	2	2	2	2	2	2	2	2	2	2	2	2	2	2	2	2	2	2	2	2	2	2	2	2	2	2	2	2	2	2	2	2	2	2
E34	1	1	1	1	1	1	1	1	1	1	1	1	2	2	2	2	2	2	2	2	2	2	2	2	2	2	2	2	2	2	2	2	2	2	2	2	2	2	2	2	2	2	2	2	2	2	2	2	NA
E35	2	2	2	2	2	2	2	2	2	2	2	2	2	2	2	2	2	2	2	2	2	2	2	2	2	2	2	2	2	2	2	2	2	2	2	2	2	2	2	2	2	2	2	2	2	1	1	1	1
E36	1	1	1	1	1	1	1	1	NA	1	1	1	1	1	NA	NA	1	1	1	1	1	1	1	NA	1	1	1	1	1	1	1	1	2	2	2	2	2	2	2	2	2	NA	2	2	2	2	2	2	2
E37	2	2	2	2	2	2	2	2	2	2	2	2	2	2	2	2	2	2	2	2	2	2	2	2	2	2	2	2	2	2	2	2	2	2	2	2	2	2	2	2	2	2	2	2	2	2	2	2	2
E38	NA	1	NA	NA	1	NA	NA	NA	2	NA	2	NA	2	2	2	2	NA	2	2	2	2	2	2	2	2	NA	2	2	NA	2	2	NA	NA	2	NA	2	2	NA	NA	NA	NA	2	NA	NA	NA	NA	NA	2	2
E41	2	2	2	2	2	2	2	2	2	2	2	2	2	2	2	1	1	1	1	1	1	1	1	1	1	1	1	1	2	2	2	2	2	2	2	2	2	2	2	2	2	2	2	2	2	1	1	1	1
E43	2	2	2	2	2	2	2	2	2	2	2	2	2	2	2	2	2	2	2	2	2	2	2	2	2	2	2	2	2	2	NA	2	2	2	2	2	NA	2	2	2	2	2	2	2	2	2	2	2	2
E44	2	2	2	2	2	2	2	2	2	2	2	2	2	2	2	2	1	1	1	1	1	1	1	1	1	1	1	1	1	1	1	1	1	1	1	1	1	1	1	1	1	1	2	2	2	2	2	2	2
E45	2	2	2	2	2	2	2	2	2	2	2	2	2	2	2	2	2	2	2	2	2	2	2	2	2	2	2	2	2	2	2	2	2	2	2	2	2	2	2	2	2	2	2	2	2	2	2	2	2
E46	NA	2	NA	NA	2	NA	NA	NA	2	NA	2	NA	2	2	2	2	NA	2	2	2	2	2	2	2	2	NA	2	2	NA	2	2	NA	NA	2	NA	2	2	NA	NA	NA	NA	2	NA	NA	NA	NA	NA	2	2
E48	1	NA	1	1	NA	1	1	1	NA	1	NA	1	NA	NA	NA	NA	1	NA	NA	NA	1	NA	NA	NA	NA	1	NA	NA	1	NA	NA	1	1	NA	1	NA	NA	1	1	1	1	NA	1	1	1	1	1	NA	NA
E49	NA	2	NA	NA	2	NA	NA	NA	2	NA	2	NA	2	2	2	2	NA	2	2	2	2	2	2	NA	2	NA	2	2	NA	2	2	NA	NA	2	NA	2	2	NA	NA	NA	NA	2	NA	NA	NA	NA	NA	2	2
E5	2	NA	2	2	2	2	2	2	2	2	2	2	2	2	2	2	2	2	2	2	2	2	2	2	2	2	NA	2	2	2	2	2	2	NA	2	2	2	2	2	2	2	2	2	2	2	2	2	NA	NA
E6	1	1	1	1	1	1	1	1	1	1	1	1	NA	1	1	1	1	1	1	2	2	2	2	2	2	2	2	2	2	2	2	2	2	2	2	2	2	2	2	2	2	2	2	2	2	2	2	2	2
E9	2	NA	2	2	2	2	2	2	2	2	2	2	2	2	2	2	2	2	2	2	2	2	2	2	2	2	NA	2	2	2	2	2	2	NA	2	2	2	2	2	2	2	2	2	2	2	2	2	NA	NA
F100	1	1	1	1	1	1	1	1	1	1	1	1	1	1	1	1	1	1	1	1	1	1	1	NA	1	2	2	2	2	2	2	2	2	2	2	2	2	2	2	2	2	2	2	2	2	2	2	2	2
F101	2	2	2	2	2	1	1	1	1	1	1	1	1	1	1	1	1	1	1	1	1	1	1	NA	1	1	1	1	1	1	1	1	1	1	1	1	1	1	1	1	1	1	1	1	1	NA	2	2	NA
F102	NA	2	NA	NA	2	NA	NA	NA	2	NA	2	NA	2	2	2	2	NA	2	2	2	2	2	2	2	2	NA	2	2	NA	2	2	NA	NA	2	NA	2	2	NA	NA	NA	NA	2	NA	NA	NA	NA	NA	2	2
F104	2	2	2	2	2	2	2	2	2	2	2	2	2	2	2	2	2	2	2	2	2	2	2	2	2	2	2	2	2	2	2	2	2	2	2	2	2	2	2	2	2	2	2	2	2	2	2	2	2
F105	2	2	2	2	2	2	2	2	2	2	2	2	2	2	2	2	2	2	2	2	2	2	2	2	2	2	2	2	2	2	2	2	2	2	2	2	2	2	2	2	2	2	2	2	2	2	2	2	2
F106	2	2	2	2	2	2	2	2	2	2	2	2	1	1	1	1	1	1	1	1	1	1	1	NA	1	1	1	1	1	1	1	1	1	1	1	1	1	1	1	1	1	1	1	1	1	1	1	1	1
F107	2	2	2	2	2	2	2	2	2	2	2	2	2	2	2	2	2	2	2	2	2	2	2	2	2	2	2	2	2	2	2	2	2	2	2	2	2	2	2	2	2	2	2	2	2	2	2	2	2
F109	1	1	1	1	1	1	1	1	1	1	1	1	1	1	1	1	1	1	1	1	1	1	1	1	1	1	1	1	1	1	1	1	1	1	1	1	1	1	1	1	1	1	1	1	2	2	2	2	2
F110	1	1	1	1	1	1	1	1	1	1	1	1	1	1	1	1	1	NA	1	1	1	1	1	1	1	1	1	1	1	1	1	1	1	1	1	1	1	1	1	1	1	1	1	1	1	1	1	1	1
F111	2	2	2	2	NA	2	2	2	2	2	2	2	2	2	2	2	2	2	2	2	2	2	2	NA	2	2	2	NA	2	2	2	2	2	2	2	2	2	2	2	2	2	2	2	2	2	2	2	2	2
F112	NA	2	NA	NA	2	NA	NA	NA	2	NA	2	NA	2	2	2	2	NA	2	2	2	2	2	2	NA	2	NA	2	2	NA	2	2	NA	NA	2	NA	2	2	NA	NA	NA	NA	2	NA	NA	NA	NA	NA	2	2
F113	1	1	1	1	1	1	1	1	1	1	1	1	1	1	1	1	1	1	1	1	1	1	1	NA	1	1	1	1	1	1	1	1	1	1	1	1	1	1	1	1	1	1	1	1	1	1	1	1	1
F114	1	1	1	2	2	2	2	2	2	2	2	2	2	2	2	2	2	NA	2	2	2	2	2	NA	2	2	2	2	2	2	2	2	2	2	2	2	2	2	2	2	2	2	2	2	2	2	2	2	2
F115	2	2	2	2	2	2	2	2	2	2	2	2	2	2	2	2	2	2	2	2	2	2	2	NA	2	2	2	2	2	2	2	2	2	2	2	2	2	2	1	1	1	1	1	1	1	1	1	1	1
F117	2	2	2	2	2	2	2	2	2	2	2	2	2	2	2	2	2	2	2	2	2	2	2	2	2	2	2	2	2	2	2	2	2	2	2	2	2	2	2	2	2	2	2	2	2	2	2	2	2
F118	2	2	2	2	2	2	2	2	2	2	2	2	2	2	2	2	2	2	2	2	2	2	2	2	2	2	2	2	2	2	2	2	2	2	2	2	2	2	2	2	2	2	2	2	2	2	2	2	2
F120	2	2	2	2	2	2	2	2	2	2	2	2	2	2	2	2	2	2	2	2	2	2	2	2	2	2	2	2	2	2	2	2	2	2	2	2	2	2	2	2	2	2	2	2	2	2	2	2	2
F121	NA	2	NA	NA	2	NA	NA	NA	NA	NA	2	NA	1	1	NA	NA	NA	2	2	2	2	2	2	2	2	NA	2	2	NA	2	2	NA	NA	2	NA	2	2	NA	NA	NA	NA	NA	NA	NA	NA	NA	NA	2	2
F122	2	2	2	2	2	2	2	2	2	2	2	2	2	2	2	2	2	2	2	2	2	2	2	2	2	2	2	2	2	2	2	2	2	NA	2	2	2	2	2	2	2	2	2	2	2	2	2	2	2
F123	2	2	2	2	2	2	2	2	2	2	2	2	2	2	2	2	2	2	2	2	2	2	1	1	1	1	1	1	1	1	1	1	1	1	1	1	NA	1	1	1	1	1	1	1	1	1	1	1	NA
F125	2	2	2	2	2	2	1	1	1	1	1	1	1	1	1	1	1	1	1	1	1	1	1	NA	1	1	1	1	1	1	1	1	1	1	1	1	1	1	1	1	1	1	1	1	1	1	1	1	1
F126	1	NA	1	1	NA	1	1	1	NA	1	NA	1	NA	NA	NA	NA	1	NA	NA	NA	1	NA	NA	NA	NA	2	NA	NA	2	NA	NA	2	2	NA	2	NA	NA	2	2	2	2	NA	2	2	2	2	2	NA	NA
F127	1	1	1	1	1	1	1	1	1	1	1	1	1	1	1	1	1	1	1	1	1	1	1	1	1	1	1	1	1	1	1	1	1	1	1	1	1	1	1	1	1	1	1	1	1	1	1	1	1
F128	2	2	2	2	2	2	2	2	2	2	2	2	2	2	2	2	2	2	2	2	2	2	2	2	2	2	2	2	2	2	2	2	2	2	2	2	2	2	2	2	2	2	2	2	2	2	2	2	2
F129	NA	2	NA	NA	2	NA	NA	NA	2	NA	2	NA	2	2	2	2	NA	2	2	2	2	2	2	2	2	NA	2	2	NA	2	2	NA	NA	2	NA	2	2	NA	NA	NA	NA	2	NA	NA	NA	NA	NA	2	2
F135	NA	1	NA	NA	1	NA	NA	NA	1	NA	2	NA	2	2	2	2	NA	2	2	2	2	2	2	NA	2	NA	2	2	NA	2	2	NA	NA	2	NA	2	2	NA	NA	NA	NA	2	NA	NA	NA	NA	NA	2	2
F139	NA	NA	NA	NA	2	NA	NA	NA	2	NA	2	NA	2	2	2	2	NA	2	2	2	NA	2	2	NA	2	NA	NA	2	NA	2	2	NA	NA	NA	NA	2	2	NA	NA	NA	NA	2	NA	NA	NA	NA	NA	NA	NA
F141	1	1	1	1	1	1	1	1	1	1	1	1	1	1	1	1	1	1	1	1	1	1	1	NA	1	1	1	1	1	1	1	1	1	1	1	1	1	1	1	1	1	1	1	1	1	1	1	1	1
F143	2	2	2	2	2	2	2	2	2	2	2	2	2	2	2	2	2	2	2	2	2	2	2	2	2	2	2	2	2	2	2	1	1	1	2	2	2	2	2	2	2	2	2	2	2	2	2	2	2
F144	1	1	1	1	1	1	1	1	1	1	1	1	1	1	1	1	1	1	1	1	1	1	1	NA	1	1	1	1	1	1	1	1	1	1	1	1	1	1	1	1	1	1	1	1	1	1	1	1	1
F146	1	1	1	1	1	1	1	1	1	2	2	2	2	2	2	2	1	1	1	1	1	1	1	1	1	1	1	1	1	2	2	2	2	2	2	NA	2	2	2	2	2	2	2	2	2	2	2	2	2
F147	2	NA	2	2	2	2	2	2	2	2	2	2	2	2	2	2	2	2	2	2	2	2	2	2	2	2	NA	2	2	2	2	2	2	NA	2	2	2	2	2	2	2	2	2	2	2	2	2	NA	NA
F149	2	2	2	2	2	2	1	1	1	1	1	1	1	1	1	1	1	1	1	1	1	1	1	NA	1	1	1	NA	1	1	1	1	1	1	1	1	1	1	1	1	1	1	1	1	1	1	1	1	1
F151	NA	2	NA	NA	2	NA	NA	NA	2	NA	2	NA	2	2	2	2	NA	2	2	2	2	2	2	NA	2	NA	2	2	NA	2	2	NA	NA	2	NA	2	2	NA	NA	NA	NA	2	NA	NA	NA	NA	NA	2	2
F152	2	2	2	2	2	2	2	2	2	2	2	2	2	2	2	2	2	2	2	2	2	2	2	2	2	2	2	2	2	2	2	2	2	2	2	2	2	2	2	2	2	2	2	2	2	2	2	2	2
F153	2	2	2	2	2	2	2	2	2	2	2	2	2	2	2	2	2	2	2	2	2	2	2	2	2	2	2	2	2	2	2	2	2	2	2	2	2	2	2	2	2	2	2	2	2	2	2	2	2
F154	1	NA	1	1	NA	1	1	1	NA	1	NA	1	NA	NA	NA	NA	1	NA	NA	NA	1	NA	NA	NA	NA	2	NA	NA	2	NA	NA	2	2	NA	2	NA	NA	2	2	2	2	NA	2	2	2	2	2	NA	NA
F156	2	2	2	2	2	2	2	2	2	2	2	2	2	2	2	2	2	2	2	2	2	2	2	NA	2	2	2	NA	2	2	2	2	2	2	2	2	2	2	2	2	2	2	2	2	2	2	2	2	2
F162	NA	2	NA	NA	NA	NA	NA	NA	NA	NA	NA	NA	NA	NA	NA	NA	NA	2	2	2	2	2	2	2	2	NA	2	NA	NA	NA	NA	NA	NA	NA	NA	1	NA	NA	NA	NA	NA	NA	NA	NA	NA	NA	NA	1	1
F163	1	1	1	1	1	1	1	1	NA	NA	NA	NA	NA	NA	NA	NA	2	2	2	2	2	2	2	2	2	2	2	NA	2	2	2	2	2	2	2	2	2	2	2	2	2	2	2	2	2	2	2	2	2
F168	NA	2	NA	NA	2	NA	NA	NA	2	NA	2	NA	2	2	2	2	NA	2	2	2	2	2	2	NA	2	NA	2	2	NA	2	2	NA	NA	2	NA	2	2	NA	NA	NA	NA	2	NA	NA	NA	NA	NA	2	2
F81	NA	2	NA	NA	2	NA	NA	NA	NA	NA	2	NA	1	1	NA	NA	NA	2	2	2	2	2	2	NA	2	NA	2	2	NA	2	2	NA	NA	2	NA	1	1	NA	NA	NA	NA	1	NA	NA	NA	NA	NA	1	1
F82	2	2	2	2	2	2	2	2	2	2	2	2	2	2	2	2	2	2	2	2	2	2	2	2	2	2	2	2	2	NA	2	2	2	2	2	2	2	2	2	2	2	2	2	2	2	2	2	2	2
F83	2	2	2	2	2	2	2	2	2	2	2	2	2	2	2	2	2	2	2	2	2	2	2	2	NA	2	2	2	2	NA	2	2	2	2	2	2	2	2	2	2	2	2	2	2	2	2	2	2	2
F86	1	1	1	1	1	1	1	1	1	1	1	1	1	1	1	1	1	1	1	1	1	NA	1	NA	1	1	1	1	1	1	1	1	1	NA	1	1	1	1	1	1	1	1	1	1	1	1	1	1	NA
F87	NA	2	NA	NA	2	NA	NA	NA	2	NA	2	NA	2	2	2	2	NA	2	2	2	2	NA	2	NA	2	NA	2	2	NA	1	1	NA	NA	1	NA	1	1	NA	NA	NA	NA	1	NA	NA	NA	NA	NA	1	1
F89	NA	2	NA	NA	2	NA	NA	NA	NA	NA	2	NA	1	1	NA	NA	NA	2	2	2	2	NA	2	NA	2	NA	2	2	NA	2	2	NA	NA	2	NA	2	2	NA	NA	NA	NA	NA	NA	NA	NA	NA	NA	2	2
F90	1	1	1	1	1	1	1	1	1	1	1	1	1	1	1	1	1	NA	1	1	1	NA	1	NA	1	1	1	1	1	1	1	1	1	1	1	1	1	1	1	1	1	1	1	1	1	1	1	1	1
F91	2	NA	2	2	2	2	2	2	2	2	2	2	2	2	2	2	2	2	1	1	1	NA	1	NA	NA	2	NA	2	2	2	2	2	2	NA	2	2	2	2	2	2	2	2	2	2	2	2	2	NA	NA
F92	1	1	1	1	1	1	1	1	1	1	1	1	1	1	1	2	2	2	2	2	2	NA	2	2	2	2	2	2	2	2	2	2	2	2	2	2	2	2	2	2	2	2	2	2	2	2	2	2	2
F94	2	2	2	2	2	2	2	2	2	2	2	2	2	2	2	2	2	2	2	2	2	NA	2	NA	2	2	2	2	2	2	2	2	2	2	2	2	2	2	2	2	2	2	2	2	2	2	2	2	2
F95	2	2	2	2	2	2	2	2	2	2	2	2	2	2	2	2	2	2	2	2	2	NA	2	NA	2	2	2	2	2	2	2	2	2	2	2	2	2	2	2	2	2	2	2	2	2	2	2	2	2
F96	2	2	2	2	2	2	2	2	2	2	2	2	2	2	2	2	2	2	2	2	2	2	2	2	2	2	2	2	2	2	2	2	2	2	2	2	2	2	2	2	2	2	2	2	2	2	2	2	2
F97	2	2	2	2	2	2	2	2	2	2	2	2	2	2	2	2	2	2	2	2	2	2	2	2	2	2	2	2	2	2	2	2	2	2	2	2	2	2	2	2	2	2	2	2	2	2	2	2	2
F98	2	2	2	2	2	2	2	2	2	2	2	2	2	2	2	2	2	2	2	2	2	2	2	2	2	2	2	2	2	2	2	2	2	2	2	2	2	2	2	2	2	2	2	2	2	2	2	2	2
H152	NA	NA	NA	NA	2	NA	NA	NA	2	NA	2	NA	2	2	2	2	NA	2	2	2	2	2	2	NA	2	NA	NA	2	NA	2	2	NA	NA	NA	NA	2	2	NA	NA	NA	NA	2	NA	NA	NA	NA	NA	NA	NA
H153	2	2	2	2	2	2	2	2	2	2	2	2	2	2	2	2	2	2	2	2	2	2	2	2	2	2	2	2	2	2	2	2	2	2	2	2	2	2	2	2	2	2	2	2	2	2	2	2	2
H154	NA	1	NA	NA	1	NA	NA	NA	2	NA	2	NA	2	2	NA	2	NA	2	2	2	2	2	2	NA	2	NA	2	2	NA	2	2	NA	NA	2	NA	2	2	NA	NA	NA	NA	2	NA	NA	NA	NA	NA	2	2
H157	1	2	2	2	2	2	2	2	2	2	2	2	2	2	2	2	2	2	2	2	2	2	2	NA	1	1	1	1	1	1	1	1	1	1	1	1	1	1	1	1	1	1	2	2	2	2	2	2	2
H158	2	2	2	2	2	2	2	2	2	2	2	2	2	2	2	2	2	2	2	2	2	2	1	NA	1	1	1	1	1	1	1	1	1	1	1	1	NA	1	1	1	1	1	1	1	1	1	1	1	NA
H160	2	2	2	2	2	2	2	2	2	2	2	2	2	2	2	2	2	2	2	2	2	2	2	NA	2	2	2	2	2	NA	2	2	2	2	2	2	NA	2	2	2	2	2	2	2	2	2	2	2	2
H162	2	2	2	2	2	2	2	2	2	2	2	2	2	2	2	2	2	2	2	2	2	2	2	2	2	2	2	2	2	2	2	2	2	2	2	2	2	2	2	2	2	2	2	2	2	2	2	2	2
H163	1	1	1	1	1	1	1	1	1	1	1	1	1	1	2	2	2	2	2	2	2	2	2	NA	2	2	2	2	2	2	2	2	2	2	2	2	2	2	2	2	2	2	2	2	2	2	2	2	2
H165	NA	1	NA	NA	1	NA	NA	NA	2	NA	2	NA	2	2	2	2	NA	2	2	2	2	2	2	2	2	NA	2	2	NA	2	2	NA	NA	2	NA	2	2	NA	NA	NA	NA	2	NA	NA	NA	NA	NA	2	2
H167	1	1	1	1	1	1	1	1	1	1	1	1	2	2	2	2	2	2	2	2	2	2	2	2	2	2	2	2	2	2	2	2	2	2	2	2	2	2	2	2	2	2	2	2	2	2	2	2	2
H168	2	2	2	2	2	2	2	2	2	2	2	2	2	2	2	2	2	2	2	2	2	2	2	2	2	2	2	2	2	2	2	2	2	2	2	2	2	2	2	2	2	2	2	2	2	2	2	2	2
H171	NA	1	NA	NA	1	NA	NA	NA	NA	NA	2	NA	2	2	2	2	NA	2	2	2	2	2	2	NA	2	NA	2	2	NA	2	2	NA	NA	NA	NA	2	2	NA	NA	NA	NA	2	NA	NA	NA	NA	NA	2	2
H174	2	2	2	2	2	2	2	2	2	2	2	2	2	2	2	2	2	2	2	2	2	2	2	NA	2	2	2	2	2	2	2	2	2	2	2	2	2	2	2	2	2	2	2	2	2	2	2	2	2
H175	NA	1	NA	NA	NA	NA	NA	NA	1	NA	1	NA	1	1	1	2	NA	2	2	2	2	2	2	NA	2	NA	2	NA	NA	2	2	NA	NA	2	NA	2	2	NA	NA	NA	NA	2	NA	NA	NA	NA	NA	2	2
h176	1	1	1	1	1	1	1	1	1	1	1	1	1	1	1	1	1	1	1	1	1	1	1	NA	1	1	1	1	1	1	1	1	1	1	1	1	1	1	1	1	1	1	1	1	1	1	1	1	NA
H178	1	1	1	1	1	1	1	1	1	1	2	2	2	2	2	2	2	2	2	2	2	2	2	NA	2	2	2	2	2	2	2	2	2	2	2	2	2	2	2	2	2	2	2	2	2	2	2	2	2
H179	2	2	2	2	2	2	2	2	2	2	2	2	2	2	2	2	2	2	2	2	2	2	2	NA	2	2	2	2	2	2	2	2	2	2	2	2	2	2	2	2	2	2	2	2	2	2	2	2	2
H182	2	2	2	2	2	2	2	2	NA	2	2	2	1	1	NA	NA	2	2	2	2	2	2	2	2	2	2	2	2	2	2	NA	2	2	2	2	2	NA	2	2	2	2	NA	2	2	2	2	2	2	2
H184	2	2	2	2	2	2	2	2	2	2	2	2	2	2	2	2	2	2	2	2	2	2	2	NA	2	2	2	2	2	2	2	2	2	2	2	2	2	2	2	2	2	2	2	2	1	1	1	2	2
H186	1	1	1	1	1	1	1	1	NA	1	1	1	2	2	2	2	2	2	2	2	2	2	2	NA	2	2	2	2	2	2	2	2	2	2	2	2	2	2	2	2	2	2	2	2	2	2	2	2	2
H187	NA	2	NA	NA	2	NA	NA	NA	NA	NA	2	NA	1	1	NA	NA	NA	2	2	2	2	2	2	NA	2	NA	2	2	NA	2	2	NA	NA	2	NA	2	2	NA	NA	NA	NA	NA	NA	NA	NA	NA	NA	2	2
H189	2	2	2	2	2	2	2	2	2	2	2	2	2	2	2	2	2	2	2	2	2	2	2	2	2	2	2	2	2	2	2	2	2	2	2	2	2	2	2	2	2	2	2	2	2	2	2	2	2
H190	2	2	2	2	2	2	2	2	2	2	2	2	2	2	2	2	2	2	2	2	2	2	2	NA	2	2	2	2	2	2	2	2	2	2	2	2	2	2	2	2	2	2	2	2	2	2	2	2	2
H191	1	1	1	1	1	1	1	1	1	1	1	1	1	1	1	1	1	1	1	1	1	1	1	1	1	1	1	1	2	2	2	2	2	2	2	2	2	2	2	2	2	2	2	2	2	2	2	2	2
H192	2	NA	2	2	2	2	2	2	2	2	2	2	2	2	2	2	2	2	2	2	2	2	2	2	2	2	NA	2	2	2	2	2	2	NA	2	2	2	2	2	2	2	2	2	2	2	2	2	NA	NA
H193	2	2	2	2	2	2	2	2	2	2	2	2	2	2	2	2	2	2	2	2	2	2	2	NA	2	2	2	2	2	2	2	2	2	2	2	2	2	2	2	2	2	2	2	2	2	2	2	2	2
H194	2	NA	2	2	2	2	2	2	2	2	2	2	2	2	2	2	2	2	2	2	2	2	2	2	2	2	NA	2	2	2	2	2	2	NA	2	2	2	2	2	2	2	2	2	2	2	2	2	NA	NA
H195	1	1	1	1	1	1	1	1	1	1	1	1	1	1	1	1	1	1	2	2	2	2	2	2	2	2	2	2	2	2	2	2	2	2	2	2	2	2	2	2	2	2	2	2	2	2	2	2	2
H196	1	NA	1	1	NA	1	1	1	NA	1	NA	1	NA	NA	NA	NA	1	NA	NA	NA	1	NA	NA	NA	NA	1	NA	NA	2	NA	NA	2	2	NA	2	NA	NA	2	2	2	2	NA	2	2	2	1	1	NA	NA
H197	2	2	2	2	2	2	2	2	2	2	2	2	2	2	2	2	2	2	2	2	2	2	2	2	2	2	2	2	2	2	2	2	2	2	2	2	2	2	2	2	2	2	2	2	2	2	2	2	2
H198	NA	1	NA	NA	1	NA	NA	NA	1	NA	1	NA	1	1	1	1	NA	1	1	1	1	1	1	NA	1	NA	1	1	NA	1	1	NA	NA	1	NA	1	1	NA	NA	NA	NA	1	NA	NA	NA	NA	NA	2	2
H199	2	2	2	2	2	2	2	2	2	2	2	2	2	2	2	2	2	2	2	2	2	2	2	NA	2	2	2	2	2	2	2	2	2	2	2	2	2	2	2	2	2	2	2	2	2	2	2	2	2
H207	2	2	2	2	NA	2	2	2	2	2	2	2	2	2	2	2	2	2	2	2	2	2	2	2	2	2	2	2	2	2	2	2	2	2	2	2	2	2	2	2	2	2	2	2	2	2	2	2	2
H209	NA	NA	NA	NA	2	NA	NA	NA	2	NA	2	NA	2	2	2	2	NA	2	2	2	2	2	2	NA	2	NA	NA	2	NA	2	2	NA	NA	NA	NA	2	2	NA	NA	NA	NA	2	NA	NA	NA	NA	NA	NA	NA
H212	NA	NA	NA	NA	2	NA	NA	NA	2	NA	2	NA	2	2	2	2	NA	2	2	2	2	2	2	NA	2	NA	NA	2	NA	2	2	NA	NA	NA	NA	2	2	NA	NA	NA	NA	2	NA	NA	NA	NA	NA	NA	NA
H215	NA	NA	NA	NA	2	NA	NA	NA	2	NA	2	NA	2	2	2	2	NA	2	2	2	2	2	2	NA	2	NA	NA	2	NA	2	2	NA	NA	NA	NA	2	2	NA	NA	NA	NA	2	NA	NA	NA	NA	NA	NA	NA
H218	2	2	2	2	2	2	2	2	2	2	2	2	2	2	2	2	2	2	2	2	2	2	2	2	2	2	2	2	2	2	2	2	2	2	2	2	2	2	2	2	2	2	2	2	2	2	2	2	2
H221	NA	1	NA	NA	1	NA	NA	NA	1	NA	1	NA	1	1	1	1	NA	1	1	1	1	1	1	NA	1	NA	1	1	NA	2	2	NA	NA	2	NA	2	2	NA	NA	NA	NA	2	NA	NA	NA	NA	NA	1	1
H224	2	2	2	2	2	2	2	2	2	2	NA	2	2	2	2	2	2	2	2	2	2	2	2	NA	2	2	2	2	2	2	2	2	2	2	2	2	2	2	2	2	2	2	2	2	2	2	2	2	2
H226	2	2	2	2	2	2	2	2	2	2	2	2	2	2	2	2	2	2	2	2	2	2	2	2	2	2	2	2	2	2	2	2	2	2	2	2	2	2	2	2	2	2	2	2	2	2	2	2	2
H230	NA	NA	NA	NA	2	NA	NA	NA	2	NA	2	NA	2	2	2	2	NA	2	2	2	2	2	2	NA	2	NA	NA	2	NA	2	2	NA	NA	NA	NA	2	2	NA	NA	NA	NA	2	NA	NA	NA	NA	NA	NA	NA
[truncated: 291 more columns]
